# Supplementary material for: CCL17 acts as a novel therapeutic target in pathological cardiac hypertrophy and heart failure
Source: J Exp Med. 2022 Jun 10;219(8):e20200418. doi: 10.1084/jem.20200418 (PMC9194836; doi:10.1084/jem.20200418)
Supplement: Table S1 — shows primary data of 1,301 proteins after adjusted linear regression. [file JEM_20200418_TableS1.xlsx]

## Sheet: Table S1
	Age 20-35 yrs			Age 35-50 yrs			Age 50-65 yrs			Age 65-80 yrs			Age 80+ yrs			P value
Weight (kg)	77.1104	±	18.1305	78.1326	±	18.5338	79.3979	±	15.8492	76.9511	±	12.2885	70.0708	±	11.0631	0.0327136
Height (cm)	172.571	±	10.2801	172.039	±	10.2649	170.413	±	10.328	168.54	±	8.85023	165.527	±	7.44948	<0.001
BMI(kg/m2)	25.8217	±	5.51408	26.1274	±	4.357	27.2616	±	4.52708	27.0785	±	4.0268	25.5131	±	3.23282	0.877903
SBP(mmHg)	110.264	±	10.2066	107.944	±	14.1104	110.312	±	12.5458	117.639	±	13.4939	121.229	±	14.1637	2.92492e-07
DBP(mmHg)	67.2917	±	9.11747	69.0069	±	9.11277	69.2778	±	9.03456	68.2431	±	6.92402	66.5694	±	9.80832	0.585181
WBC(109/L)	5.575	±	1.42612	5.29583	±	1.37035	5.23617	±	1.40146	5.625	±	1.45595	5.36875	±	1.4496	0.897836
Lymphocytes(%)	37.3687	±	10.407	36.6146	±	10.3358	38.9575	±	12.5451	33.6792	±	9.69707	31.6458	±	9.17919	0.00312661
Eosinophils(%)	2.65833	±	2.11246	2.78958	±	1.52011	3.57021	±	2.96075	3.89792	±	2.5578	3.63125	±	1.88388	0.00336373
Basophils(%)	0.516667	±	0.321124	0.620833	±	0.537511	0.557447	±	0.398227	0.589583	±	0.309591	0.525	±	0.257236	0.93255
Monocytes(%)	9.53333	±	4.3656	9.67917	±	3.71317	9.06596	±	3.03947	9.47083	±	2.52611	10.4688	±	2.58976	0.274513
Neutrophils(%)	50.2625	±	12.3901	50.0729	±	11.9874	47.6979	±	13.8965	52.1708	±	9.7203	53.5875	±	8.94467	0.0984909
Plt (109/L)	223.935	±	50.3721	241.587	±	55.6799	220.565	±	42.5705	227.319	±	54.152	201.143	±	49.324	0.0182876
CRP (ug/mL)	1.78487	±	2.6227	1.68028	±	1.72651	1.95174	±	2.9392	2.81652	±	4.14886	2.219	±	2.1339	0.125137
Cr (mg/dL)	0.873125	±	0.166301	0.871458	±	0.16963	0.87875	±	0.187453	0.881667	±	0.179293	0.915	±	0.174502	0.239866
BUN(mg/dL)	13.1458	±	3.01055	14.1042	±	3.42854	15.375	±	4.61093	17.75	±	4.41226	18.0208	±	4.53586	<0.001
Alb (g/dL)	4.17083	±	0.332597	3.925	±	0.314541	3.8625	±	0.289993	3.8	±	0.23247	3.67708	±	0.206531	<0.001
AKP (IU/L)	68.6667	±	17.4348	64.9167	±	14.2363	73.0417	±	17.6031	70.2292	±	17.6795	75.2292	±	21.0513	0.0240483
TC (mg/dL)	178.792	±	34.4593	180.875	±	31.0892	190.625	±	30.5159	193.833	±	37.7739	190.312	±	34.6951	0.0202165
TG(mg/dL)	91.4583	±	50.0786	92.625	±	72.3583	90.375	±	46.5154	97.4167	±	42.2126	97.9375	±	46.9714	0.458877
HDL-C (mg/dL)	60.7583	±	17.0345	61.75	±	18.3193	66.2292	±	16.4229	61.25	±	18.4938	65.5208	±	15.2901	0.250178
LDL-C (mg/dL)	99.75	±	32.8753	100.66	±	28.8235	106.271	±	24.8705	113.083	±	30.9838	105.167	±	28.5026	0.0847852
Glu (mg/dL)	84.4043	±	7.07617	84.75	±	8.63319	88.6667	±	8.53113	90.5778	±	10.7248	88.6667	±	6.92923	<0.001
HbA1c (%)	5.3079	±	0.436436	5.38542	±	0.308041	5.59787	±	0.322685	5.72	±	0.311594	5.73333	±	0.29703	<0.001
All values are presented as the means ± SD. BMI: body mass index; SBP: systolic blood pressure; DBP: diastolic blood pressure; WBC: white blood cell count; Plt:platelet count; CRP: C-reactive protein; Cr: creatinine; BUN:blood urea nitrogen; Alb: albumin; AKP:alkaline phosphatase; TC: total cholesterol; TG: triglyceride; HDL-C: high density lipoprotein cholesterol; LDL-C: low density lipoprotein …
