# Supplementary material for: CCL17 acts as a novel therapeutic target in pathological cardiac hypertrophy and heart failure
Source: J Exp Med. 2022 Jun 10;219(8):e20200418. doi: 10.1084/jem.20200418 (PMC9194836; doi:10.1084/jem.20200418)
Supplement: Table S2 — shows age-related differential expression proteins. [file JEM_20200418_TableS2.xlsx]

## Sheet: Table S2
					35-50 yrs vs 20-35yrs			50-65 yrs vs 20-35yrs			65-80 yrs vs 20-35yrs			80+ yrs vs 20-35yrs
SomaId	UniProt	EntrezGeneSymbol	SomaId	Target	beta1	SE1	P1	beta2	SE2	P2	beta3	SE3	P3	beta4	SE4	P4	allp	allpfdr
SL019100	Q9UNE7	STUB1	SL019100	CHIP	-0.0103636	0.0944819	0.912753	-0.0386319	0.094661	0.683579	0.0529711	0.0940847	0.57398	-0.0113677	0.0973291	0.907125	0.89298	0.89298
SL007136	P17676	CEBPB	SL007136	CEBPB	0.0353167	0.0474416	0.457389	-0.0493034	0.0475468	0.300865	0.0403712	0.0473174	0.394447	0.0870461	0.0490337	0.0771998	0.112009	0.112009
SL001731	P09104	ENO2	SL001731	NSE	-0.0511709	0.0704284	0.468237	0.0285858	0.0706666	0.686212	0.113564	0.070144	0.106828	0.0835506	0.0720353	0.247321	0.345359	0.345359
SL019096	Q8N2W9	PIAS4	SL019096	PIAS4	0.103152	0.0413156	0.0132462	0.0282415	0.0412262	0.494019	0.101685	0.0410289	0.0139272	0.0779589	0.0423222	0.0667745	0.0195431	0.0195431
SL005173	Q13651	IL10RA	SL005173	IL-10 Ra	0.0383849	0.0296509	0.196775	0.049106	0.0297167	0.0998087	0.117798	0.0295741	9.13949e-05	0.134655	0.0303586	1.42672e-05	0.000415943	0.000415943
SL007221	P40763	STAT3	SL007221	STAT3	0.0322949	0.126688	0.799016	-0.00360192	0.126969	0.977393	0.0756201	0.12636	0.55013	0.0326251	0.129712	0.801637	0.931686	0.931686
SL007108	P10914	IRF1	SL007108	IRF1	-0.0117857	0.0858955	0.890987	-0.107228	0.0861471	0.214529	-0.184631	0.0857131	0.0322932	-0.135247	0.0891506	0.130649	0.185648	0.185648
SL000455	P05412	JUN	SL000455	c-Jun	0.0594007	0.0438215	0.176589	0.0533127	0.0439188	0.226039	0.0889555	0.043708	0.0429804	0.167169	0.0448675	0.000245247	0.0243433	0.0243433
SL003755	Q07820	MCL1	SL003755	Mcl-1	0.0226272	0.0681509	0.740183	0.0173056	0.0683781	0.800431	0.109968	0.0681868	0.108189	0.168943	0.0697121	0.0161576	0.249596	0.249596
SL014684	P00973	OAS1	SL014684	OAS1	0.0494943	0.0980424	0.614173	-0.00818673	0.0976667	0.933271	0.0907768	0.0965991	0.348361	0.0854613	0.0991921	0.389836	0.761732	0.761732
SL002565	P01106	MYC	SL002565	c-Myc	0.0596709	0.0894021	0.505166	0.0145331	0.0896014	0.871295	0.0336008	0.0901918	0.709832	0.171523	0.0915318	0.0622264	0.455004	0.455004
SL004097	P84022	SMAD3	SL004097	SMAD3	0.0144968	0.0904117	0.872753	0.0203977	0.0906124	0.822095	0.017653	0.0901776	0.844973	-0.0658733	0.0925698	0.477433	0.685865	0.685865
SL004101	Q15796	SMAD2	SL004101	SMAD2	0.0389508	0.145814	0.789612	-0.0359404	0.146138	0.805953	0.081445	0.145436	0.576024	-0.032888	0.149295	0.825842	0.780759	0.780759
SL005184	P29460 Q9NPF7	IL12B IL23A	SL005184	IL-23	-0.104206	0.0713441	0.145492	-0.0650031	0.0715025	0.364252	0.143542	0.0711594	0.0448427	0.20402	0.0730471	0.00566411	5.72366e-06	5.72366e-06
SL001728	P16234	PDGFRA	SL001728	PDGFRA	0.0319143	0.0658782	0.628538	0.0984466	0.0660499	0.137484	0.0682109	0.0657959	0.300977	0.140728	0.0676536	0.0386364	0.273309	0.273309
SL001716	P29459 P29460	IL12A IL12B	SL001716	IL-12	0.0346844	0.0819755	0.672618	-0.0712148	0.081727	0.384471	0.0185303	0.0813318	0.819979	0.0867166	0.0838805	0.302324	0.443967	0.443967
SL004396	P42224	STAT1	SL004396	STAT1	0.0322557	0.136074	0.812834	0.0192344	0.136376	0.887963	0.177723	0.135722	0.191688	0.123145	0.139322	0.377685	0.797339	0.797339
SL007229	P42226	STAT6	SL007229	STAT6	0.00195296	0.0673039	0.976876	0.0337994	0.0674533	0.616797	0.105623	0.0671296	0.117003	0.0984578	0.0689104	0.15443	0.672049	0.672049
SL017128	Q5S007	LRRK2	SL017128	LRRK2	-0.0177123	0.0401204	0.659289	-0.0608664	0.0402439	0.13182	-0.00347327	0.0404943	0.931724	0.00728166	0.0410419	0.859337	0.536419	0.536419
SL001791	P02818	BGLAP	SL001791	Osteocalcin	-0.0220969	0.107818	0.837798	0.124913	0.108075	0.248982	0.0831675	0.107545	0.440138	-0.0337648	0.112442	0.764235	0.692317	0.692317
SL000481	P05113	IL5	SL000481	IL-5	-0.0653085	0.0719915	0.365279	-0.035437	0.0720584	0.623349	-0.0197045	0.0714149	0.782864	0.0374316	0.0733105	0.610135	0.949251	0.949251
SL007151	P21695	GPD1	SL007151	GPDA	0.061416	0.0763512	0.422014	0.164095	0.0761566	0.0322378	0.0616433	0.0758763	0.417403	0.17501	0.0779352	0.0256942	0.292733	0.292733
SL000459	P01876 P01877	IGHA1 IGHA2	SL000459	IgA	0.131851	0.0716892	0.0671865	0.159979	0.0718742	0.0270047	0.329306	0.0714874	6.8113e-06	0.319315	0.0732247	1.96296e-05	0.000371493	0.000371493
SL007361	Q05315	CLC	SL007361	LPPL	0.102182	0.0712098	0.152681	0.110369	0.0722469	0.12799	-0.00808025	0.07103	0.90953	0.148654	0.0729218	0.0426548	0.141002	0.141002
SL018921	Q9Y5N5	N6AMT1	SL018921	HEMK2	0.00210208	0.0846221	0.980204	0.000271888	0.08481	0.997445	0.0680292	0.084403	0.421076	0.0167371	0.086642	0.846993	0.930988	0.930988
SL007953	O00764	PDXK	SL007953	PDXK	0.105626	0.082329	0.200803	0.0145838	0.0828612	0.860448	0.0989127	0.0821203	0.22965	0.262607	0.0842966	0.0020735	0.0364773	0.0364773
SL004489	O00206	TLR4	SL004489	TLR4	0.02006	0.0748905	0.789051	-0.000749731	0.0750581	0.992039	0.0512932	0.0750808	0.495191	0.0268181	0.0766837	0.726869	0.914288	0.914288
SL012561	Q9BYZ8	REG4	SL012561	REG4	0.115202	0.0516329	0.0266383	0.229767	0.0517475	1.39859e-05	0.321531	0.0514992	2.05659e-09	0.381075	0.0528654	8.15184e-12	3.36377e-10	3.36377e-10
SL000448	P04792	HSPB1	SL000448	HSP 27	-0.0832941	0.160196	0.603601	-0.178575	0.160546	0.267182	0.0601343	0.160531	0.708309	-0.0355501	0.164032	0.828615	0.826852	0.826852
SL003340	P36222	CHI3L1	SL003340	YKL-40	-0.0138485	0.141494	0.922118	0.128465	0.141808	0.365937	0.48302	0.141127	0.000734637	0.510961	0.144871	0.000507656	0.000865706	0.000865706
SL003650	P06733	ENO1	SL003650	Alpha enolase	-0.0527303	0.179396	0.769076	-0.218468	0.179794	0.22558	-0.183216	0.178931	0.306943	-0.307426	0.183678	0.0955507	0.316313	0.316313
SL005699	O14791	APOL1	SL005699	Apo L1	-0.103052	0.0530105	0.0531202	-0.121608	0.0531282	0.0229933	-0.139396	0.0528732	0.00895156	-0.269284	0.0542758	1.36482e-06	4.37397e-05	4.37397e-05
SL002722	P28907	CD38	SL002722	CD38	-0.0419004	0.0580458	0.471129	-0.0264815	0.0584222	0.650782	-0.0363443	0.0578985	0.530815	0.0343699	0.0597324	0.565592	0.83453	0.83453
SL004557	P13987	CD59	SL004557	CD59	0.0553189	0.0314144	0.0795892	0.0922487	0.0316176	0.0038797	0.138221	0.0313346	1.58568e-05	0.158796	0.0321648	1.53278e-06	2.61805e-06	2.61805e-06
SL006131	P07148	FABP1	SL006131	FABPL	0.144439	0.0660784	0.0298472	0.171114	0.0660147	0.0101596	0.0941091	0.0655278	0.15233	0.204318	0.0673045	0.00267968	0.115463	0.115463
SL004345	O95390	GDF11	SL004345	GDF-11	-0.00538085	0.0411494	0.896078	-0.0544398	0.0410304	0.185903	0.0365382	0.0411024	0.374967	0.133616	0.0419184	0.001637	0.00308013	0.00308013
SL000137	P35070	BTC	SL000137	BTC	0.0526355	0.0776549	0.49858	-0.0486089	0.0778258	0.53287	0.019489	0.0779376	0.802768	0.173609	0.0798591	0.0307434	0.0804887	0.0804887
SL003349	Q16665	HIF1A	SL003349	HIF-1a	0.0761104	0.0696703	0.2758	0.0295217	0.0698207	0.672826	0.0414588	0.070178	0.555265	0.182661	0.0713442	0.0111079	0.16364	0.16364
SL004827	P06703	S100A6	SL004827	S100A6	-0.010037	0.0711564	0.88795	-0.0202991	0.0713144	0.776176	-0.0591296	0.0709721	0.405635	-0.00864389	0.0728549	0.90566	0.823982	0.823982
SL005430	Q8WVN6	SECTM1	SL005430	SECTM1	0.0619122	0.0399832	0.122906	0.115618	0.0400725	0.00428825	0.206978	0.0401293	5.44064e-07	0.267785	0.0411323	4.75383e-10	4.75073e-09	4.75073e-09
SL018509	Q9BXY4	RSPO3	SL018509	RSPO3	0.0937734	0.0500895	0.0624707	0.0912133	0.0502001	0.0705305	0.188678	0.049958	0.000202776	0.371474	0.0516168	8.82856e-12	3.75439e-10	3.75439e-10
SL005357	P05451	REG1A	SL005357	PSP	0.126067	0.0674343	0.062838	0.285404	0.0679285	3.80584e-05	0.337677	0.0672603	1.03887e-06	0.35995	0.0690809	4.20995e-07	1.1748e-06	1.1748e-06
SL003774	Q92843	BCL2L2	SL003774	Apoptosis regulator Bcl-W	0.0478352	0.057334	0.404974	-0.00964131	0.0572107	0.866322	0.169419	0.0572125	0.00338978	0.161564	0.058459	0.00618387	0.00563843	0.00563843
SL003320	O43915	FIGF	SL003320	VEGF-D	0.0282014	0.0647302	0.663484	0.0361597	0.0646216	0.576328	0.157499	0.0643063	0.0150718	0.235643	0.0660111	0.000435652	0.00321808	0.00321808
SL007631	Q9BQB4	SOST	SL007631	SOST	0.386688	0.0688999	5.74251e-08	0.629917	0.0690529	3.8885e-17	0.812007	0.0687214	1.81027e-25	0.901519	0.0705445	1.37831e-28	2.31167e-31	2.31167e-31
SL012769	Q96BQ1	FAM3D	SL012769	FAM3D	0.0637718	0.125118	0.610756	0.0962215	0.125395	0.443667	0.282843	0.124794	0.0243554	0.285152	0.128104	0.0269927	0.0808793	0.0808793
SL009328	P0DML2 P0DML3	CSH1 CSH2	SL009328	CSH	0.0693625	0.0607237	0.254543	0.0493116	0.0611554	0.420892	0.0994353	0.0605657	0.102015	0.11208	0.0621801	0.0727862	0.568137	0.568137
SL008614	P98172	EFNB1	SL008614	EFNB1	0.0529462	0.0387497	0.173177	0.0576337	0.0388299	0.139127	0.184014	0.0385943	3.32695e-06	0.222793	0.0397756	6.12648e-08	1.90276e-07	1.90276e-07
SL007311	P60880	SNAP25	SL007311	SNP25	0.13646	0.0855504	0.112102	-0.0116799	0.0853249	0.891243	0.207448	0.0851858	0.0156637	0.167416	0.0875962	0.057252	0.0320227	0.0320227
SL008402	O95274	LYPD3	SL008402	LYPD3	0.0317716	0.0491372	0.518547	-0.0937124	0.0492473	0.0583141	-0.0359012	0.0490097	0.464596	0.0534997	0.0505635	0.291143	0.055911	0.055911
SL008810	Q7Z3B1	NEGR1	SL008810	NEGR1	0.0491338	0.0380431	0.197823	0.0477144	0.0381276	0.212051	0.131831	0.0379446	0.000612405	0.221157	0.0389512	4.11219e-08	5.88308e-07	5.88308e-07
SL007223	P41182	BCL6	SL007223	BCL6	-0.062155	0.0773564	0.42254	-0.104811	0.0774626	0.177396	0.0327499	0.0766283	0.669507	0.0806655	0.0792543	0.309864	0.188681	0.188681
SL009349	Q12841	FSTL1	SL009349	FSTL1	0.0600223	0.0307731	0.0523393	0.0733844	0.0308415	0.018161	0.0940034	0.0306934	0.00245632	0.160131	0.0315077	7.74229e-07	5.58134e-05	5.58134e-05
SL002688	P10451	SPP1	SL002688	Osteopontin	0.0269025	0.0676302	0.691158	0.0736175	0.0678047	0.278746	0.220847	0.0674398	0.00122226	0.25106	0.0690788	0.000344333	0.000367403	0.000367403
SL006230	P51884	LUM	SL006230	Lumican	0.117358	0.0364382	0.00146509	0.193357	0.0365198	2.80232e-07	0.227807	0.0363437	1.80783e-09	0.333795	0.0374959	1.74653e-16	4.72241e-13	4.72241e-13
SL008931	Q8N6Q3	CD177	SL008931	CD177	0.162936	0.128704	0.206806	0.0604881	0.128989	0.639559	0.0193079	0.12837	0.880575	0.166631	0.131776	0.207333	0.708048	0.708048
SL018256	Q9Y259	CHKB	SL018256	CHKB	-0.09726	0.0586159	0.0984349	-0.159745	0.0587209	0.00702256	-0.234804	0.0584431	7.98519e-05	-0.210586	0.0600661	0.000547828	0.00197861	0.00197861
SL011888	Q9H4F8	SMOC1	SL011888	SMOC1	0.0552624	0.0362331	0.128604	0.0772756	0.0363131	0.0344122	0.211557	0.036138	1.66664e-08	0.307563	0.0374412	1.61602e-14	2.13924e-15	2.13924e-15
SL004467	Q9UK55	SERPINA10	SL004467	protein Z inhibitor	0.0487686	0.0758118	0.520683	-0.0020033	0.0759802	0.978988	0.0887269	0.0756155	0.241856	0.0672052	0.0776215	0.387502	0.827497	0.827497
SL008360	O43155	FLRT2	SL008360	FLRT2	0.0456782	0.0364281	0.211146	0.0837902	0.036509	0.0226351	0.137355	0.0363337	0.000199806	0.225742	0.0372976	5.77702e-09	1.59161e-07	1.59161e-07
SL008372	Q9NZU0	FLRT3	SL008372	FLRT3	0.0134535	0.0528373	0.799247	0.0294513	0.0530069	0.579023	0.146695	0.0526143	0.00575089	0.184123	0.0544508	0.000848899	0.00197861	0.00197861
SL018587	Q6UXK2	ISLR2	SL018587	ISLR2	-0.03616	0.0488268	0.459708	-0.0509547	0.0489352	0.298848	-0.0572129	0.0487003	0.241296	-0.0567539	0.0499922	0.257456	0.576815	0.576815
SL000616	P04004	VTN	SL000616	Vitronectin	-0.116578	0.0666397	0.0815658	-0.235272	0.0667876	0.000515561	-0.104715	0.0664671	0.116535	-0.132713	0.0682304	0.0529905	0.0320227	0.0320227
SL008631	Q02487	DSC2	SL008631	DSC2	0.0983429	0.0358802	0.00661329	0.112111	0.0359605	0.00205775	0.222961	0.0359714	2.6463e-09	0.325701	0.0367393	2.23623e-16	5.57355e-15	5.57355e-15
SL007070	P01130	LDLR	SL007070	LDLR	0.124608	0.0907023	0.170855	-0.0561669	0.0908666	0.537113	0.0445398	0.0904345	0.622836	0.193418	0.0934076	0.0395187	0.0656077	0.0656077
SL007272	P52789	HK2	SL007272	HXK2	-0.0127691	0.0750026	0.864966	0.0479141	0.0757688	0.527777	0.11767	0.0748099	0.117124	0.152967	0.076806	0.0476072	0.513462	0.513462
SL011180	P19367	HK1	SL011180	HXK1	0.0597652	0.0559972	0.28697	0.00608458	0.0561117	0.913744	0.0785032	0.0558416	0.16114	0.114555	0.0577722	0.0485816	0.285487	0.285487
SL008522	Q13591	SEMA5A	SL008522	SEM5A	0.0332195	0.0532148	0.533083	0.0639829	0.0533329	0.2315	0.0736888	0.0530769	0.166383	0.0807931	0.054485	0.139489	0.547994	0.547994
SL007033	Q8N2S1	LTBP4	SL007033	LTBP4	0.0952042	0.0403794	0.0192326	0.175314	0.0404689	2.21471e-05	0.236475	0.0405375	1.84725e-08	0.368298	0.0413456	1.68215e-16	3.32342e-15	3.32342e-15
SL019019	Q8IYJ0	PIANP	SL019019	PIANP	0.0294671	0.0445222	0.508731	-0.0351629	0.0446211	0.431492	0.0633523	0.0444069	0.155048	0.17271	0.0455849	0.000193578	0.00083664	0.00083664
SL002782	P35318	ADM	SL002782	Adrenomedullin	0.0658176	0.0352171	0.0629288	0.0421149	0.0353904	0.235292	0.134058	0.0352527	0.000184136	0.141836	0.0362644	0.000121509	0.000730644	0.000730644
SL004821	P26447	S100A4	SL004821	S100A4	0.0689036	0.0531899	0.196478	0.109587	0.053308	0.040942	0.176604	0.0530521	0.00101603	0.257115	0.0544595	4.08487e-06	0.0116186	0.0116186
SL018629	Q68DV7	RNF43	SL018629	RNF43	0.0734712	0.0533371	0.169724	0.0334755	0.052532	0.524613	0.0715797	0.0522703	0.172229	0.130061	0.0536663	0.0161579	0.240623	0.240623
SL004159	Q9UBN6	TNFRSF10D	SL004159	TRAIL R4	0.0408399	0.0498663	0.413656	0.0440742	0.0498055	0.377137	0.109552	0.0495549	0.0280571	0.177626	0.0511861	0.000622804	0.00896131	0.00896131
SL018971	Q9ULT6	ZNRF3	SL018971	ZNRF3	-0.00410662	0.0641879	0.949044	-0.0163376	0.0643288	0.799749	0.0880786	0.0640248	0.170272	0.193313	0.0665039	0.00401341	0.023962	0.023962
SL017424	Q9H7M9	C10orf54	SL017424	GI24	-0.0127925	0.0446885	0.77494	-0.0571823	0.0447818	0.202934	0.0140758	0.0448105	0.753718	0.041473	0.045754	0.365663	0.473941	0.473941
SL004843	O43921	EFNA2	SL004843	Ephrin-A2	0.0323052	0.033151	0.330848	0.0445598	0.0332253	0.18121	0.136232	0.0330651	5.30025e-05	0.144023	0.0341133	3.50051e-05	4.76117e-06	4.76117e-06
SL004747	O95445	APOM	SL004747	ApoM	0.0435223	0.0640796	0.497703	0.0608726	0.0642219	0.344206	-0.0170332	0.0639137	0.790091	0.0460543	0.0656092	0.483424	0.714868	0.714868
SL001880	P01574	IFNB1	SL001880	IFN-b	0.0659287	0.0588098	0.263456	0.0511997	0.0591753	0.387835	0.220534	0.0589254	0.000231026	0.206928	0.0604922	0.000740995	0.00142839	0.00142839
SL017106	P01566	IFNA10	SL017106	IFN10	0.134952	0.0632836	0.0340547	0.084678	0.0637813	0.185651	0.0817554	0.0633706	0.198341	0.159592	0.0651002	0.0149921	0.130754	0.130754
SL019978	P01567	IFNA7	SL019978	IFNA7	0.0683777	0.0766299	0.373175	-0.00815181	0.0772558	0.916059	0.0971753	0.0768966	0.207635	0.0685353	0.078836	0.385583	0.480736	0.480736
SL007274	P52799	EFNB2	SL007274	EFNB2	-0.00280606	0.037232	0.939989	0.0212345	0.0373722	0.570468	0.113071	0.0370721	0.0025602	0.16883	0.0379874	1.37858e-05	6.49689e-07	6.49689e-07
SL020171	Q9UM44	HHLA2	SL020171	HHLA2	0.0639799	0.0749505	0.394214	-0.050504	0.0746514	0.499396	0.116323	0.0742978	0.118834	0.10955	0.0767162	0.154675	0.234758	0.234758
SL000145	P27930	IL1R2	SL000145	IL-1 sRII	0.0163861	0.0428431	0.70247	-0.0494528	0.0429382	0.250637	-0.125766	0.0427321	0.00358332	-0.150201	0.0438657	0.000730742	0.000415943	0.000415943
SL015046	Q86SJ2	AMIGO2	SL015046	AMGO2	0.0279328	0.0384555	0.468359	-0.0485592	0.0385855	0.209505	-0.0363517	0.0383002	0.343562	0.0194583	0.0393329	0.621283	0.115278	0.115278
SL020172	Q9HBX9	RXFP1	SL020172	RXFP1	-0.00850348	0.0608314	0.888952	-0.0610777	0.060901	0.316982	0.0421763	0.0609423	0.489604	0.138795	0.0624554	0.0272539	0.0755707	0.0755707
SL007696	Q9NPY3	CD93	SL007696	C1QR1	0.0472009	0.0412106	0.253256	0.0475586	0.0413021	0.250735	0.0569895	0.0411039	0.16695	0.0941807	0.0421943	0.0265784	0.324096	0.324096
SL007828	Q8WWG1	NRG4	SL007828	NRG4	0.0293852	0.0695468	0.673044	0.0772143	0.0696849	0.269019	-0.00550271	0.0689872	0.936495	0.0614992	0.0711781	0.388494	0.723402	0.723402
SL014983	Q16778	HIST2H2BE	SL014983	H2B2E	0.101341	0.0737706	0.170876	0.281979	0.073935	0.000176147	0.376986	0.07394	7.18996e-07	0.553824	0.0755345	3.9174e-12	3.32204e-10	3.32204e-10
SL019979	Q7L7L0	HIST3H2A	SL019979	H2A3	0.0361052	0.040798	0.377103	0.0421383	0.0408833	0.303775	0.103121	0.0409094	0.0123956	0.158755	0.0417708	0.000185248	0.00543358	0.00543358
SL008158	P68431	HIST1H3A	SL008158	H31	0.0641953	0.0649881	0.324297	0.0968445	0.0651329	0.138429	0.154492	0.065134	0.0185278	0.21647	0.0665429	0.00131468	0.0443701	0.0443701
SL001802	P01579	IFNG	SL001802	IFN-g	0.148103	0.0491994	0.00290398	0.0632362	0.0493012	0.200917	0.183652	0.0493363	0.000248606	0.211059	0.0503726	3.99049e-05	0.00027982	0.00027982
SL005179	Q9NZH7	IL36B	SL005179	IL-1F8	-0.0103678	0.0671684	0.877466	0.0127223	0.067858	0.851448	0.104679	0.0669951	0.119559	0.262353	0.0687811	0.000175857	0.000603076	0.000603076
SL005177	Q9UHA7	IL36A	SL005177	IL-1F6	0.0957104	0.119482	0.423936	0.0823988	0.119747	0.492082	0.222899	0.119173	0.062706	0.262854	0.122334	0.032711	0.28004	0.28004
SL015510	P05161	ISG15	SL015510	UCRP	-0.0298669	0.0983123	0.761561	0.109696	0.0980529	0.264431	0.160391	0.0975249	0.101434	0.256922	0.0999376	0.0107847	0.107418	0.107418
SL004139	P52797	EFNA3	SL004139	Ephrin-A3	0.00958605	0.0425534	0.82197	-0.0741338	0.0426474	0.083509	-0.0560717	0.0427088	0.190542	-0.0630411	0.0435631	0.149236	0.16482	0.16482
SL004815	P31946	YWHAB	SL004815	14-3-3 protein beta/alpha	0.00247631	0.140134	0.985917	-0.115891	0.140446	0.410135	0.0637071	0.139772	0.64897	-0.0426868	0.143479	0.766346	0.763125	0.763125
SL004984	P62258	YWHAE	SL004984	14-3-3E	0.0559051	0.0479672	0.245046	0.0339136	0.0483168	0.48346	0.059663	0.047843	0.213661	0.163554	0.0493649	0.00107339	0.0220303	0.0220303
SL003848	P08758	ANXA5	SL003848	Annexin V	0.0339288	0.0826101	0.681671	0.0910331	0.0832155	0.275134	-0.0638239	0.0823969	0.439384	0.147573	0.0846273	0.0825416	0.184564	0.184564
SL004357	O14793	MSTN	SL004357	Myostatin	-0.0522984	0.0559186	0.350649	-0.0823317	0.0565219	0.146599	-0.168795	0.0557701	0.00275847	-0.129112	0.0572468	0.0250645	0.000798529	0.000798529
SL000318	P0C0L4 P0C0L5	C4A C4B	SL000318	C4b	0.120189	0.107264	0.263676	0.0750279	0.107502	0.485936	0.288619	0.106986	0.00750137	0.256067	0.109825	0.0205903	0.0309245	0.0309245
SL002662	P03951	F11	SL002662	Coagulation Factor XI	0.0540861	0.0427428	0.207019	0.139193	0.0428377	0.00133067	0.104186	0.0426321	0.0152884	0.0723835	0.0437631	0.0995005	0.0410168	0.0410168
SL003168	Q9Y4X3	CCL27	SL003168	CTACK	0.0436014	0.0457746	0.34184	0.0167064	0.0458747	0.716066	0.128091	0.0456545	0.00545516	0.186524	0.0470602	9.88341e-05	0.000158431	0.000158431
SL000403	P39060	COL18A1	SL000403	Endostatin	0.0366608	0.0383757	0.340431	0.0747096	0.0386239	0.0543158	0.176521	0.0382781	6.66154e-06	0.20471	0.0392924	4.22289e-07	3.20223e-07	3.20223e-07
SL000591	P01033	TIMP1	SL000591	TIMP-1	0.0973259	0.0330556	0.0035703	0.152983	0.033129	6.46705e-06	0.232487	0.03297	2.07217e-11	0.336877	0.0338447	1.25785e-19	1.78498e-19	1.78498e-19
SL000053	P00750	PLAT	SL000053	tPA	0.0664116	0.0771643	0.39033	0.314588	0.0773356	6.5311e-05	0.370158	0.0769644	2.74331e-06	0.443317	0.0790062	5.77624e-08	9.14897e-07	9.14897e-07
SL004332	P58294	PROK1	SL004332	EG-VEGF	0.00294541	0.0603362	0.961109	-0.0642487	0.0601927	0.286937	0.0383584	0.0595219	0.519943	0.0539558	0.0611332	0.378394	0.430466	0.430466
SL000592	P16035	TIMP2	SL000592	TIMP-2	0.0789004	0.0317803	0.0137578	0.0684454	0.0318509	0.0326887	0.0806815	0.031698	0.0115753	0.206468	0.0325389	1.17537e-09	7.80872e-08	7.80872e-08
SL000584	P01137	TGFB1	SL000584	TGF-b1	-0.0192005	0.0683485	0.779029	0.046469	0.0682	0.496339	0.0339836	0.0678734	0.617076	0.191213	0.0703465	0.00707368	0.152107	0.152107
SL003322	P35916	FLT4	SL003322	VEGF sR3	-0.0175303	0.0509674	0.731199	-0.0673554	0.0510806	0.188617	-0.0924417	0.0508354	0.0703016	-0.0911543	0.052184	0.0820149	0.0361551	0.0361551
SL000319	P01031	C5	SL000319	C5	0.0597622	0.0353644	0.0924089	0.0903507	0.0354429	0.0114512	0.143209	0.0352728	6.73743e-05	0.166524	0.0362086	7.02439e-06	9.32199e-05	9.32199e-05
SL000276	P02649	APOE	SL000276	Apo E	-0.0774149	0.0905338	0.393393	0.111982	0.0907348	0.218404	0.0175929	0.0902993	0.845699	0.0149564	0.0926948	0.871959	0.538161	0.538161
SL003951	P23560	BDNF	SL003951	BDNF	0.148768	0.0882059	0.0930482	0.124588	0.0880156	0.158281	0.173205	0.0875948	0.049207	0.366764	0.0899319	6.2728e-05	0.00543358	0.00543358
SL000324	P07357 P07358 P07360	C8A C8B C8G	SL000324	C8	-0.043516	0.0444698	0.328839	-0.0754156	0.0445695	0.0919947	0.0432608	0.0443545	0.330424	0.0538668	0.0457607	0.240366	0.0546392	0.0546392
SL000345	P08311	CTSG	SL000345	Cathepsin G	-0.0554055	0.0641303	0.388526	-0.0881022	0.0639912	0.169934	-0.00535044	0.064012	0.93346	0.148657	0.0653897	0.0239374	0.0267681	0.0267681
SL004016	Q9H2A7	CXCL16	SL004016	CXCL16, soluble	-0.00416053	0.039361	0.915911	0.0935382	0.0394484	0.0185614	0.101664	0.0392591	0.0102257	0.200571	0.0403005	1.26982e-06	0.000103869	0.000103869
SL004333	O15520	FGF10	SL004333	FGF-10	-0.0432177	0.0679704	0.525527	-0.113729	0.0681218	0.0963968	-0.051022	0.0677929	0.452461	-0.0884477	0.0702835	0.209525	0.436468	0.436468
SL004342	P55075	FGF8	SL004342	FGF-8B	0.0356307	0.0651766	0.585143	0.0212451	0.0660426	0.74799	0.00397974	0.0653056	0.951461	0.168133	0.0673642	0.0132852	0.206795	0.206795
SL004066	Q9NZK7	PLA2G2E	SL004066	GIIE	0.0181816	0.060403	0.763685	-0.0583829	0.0608965	0.338714	-0.00133196	0.0602468	0.982381	0.144061	0.0618469	0.0207173	0.0277059	0.0277059
SL004182	P39877	PLA2G5	SL004182	GV	0.0191795	0.0546994	0.726188	-0.0562115	0.0548309	0.30637	0.0440588	0.0546572	0.421032	0.058086	0.0563893	0.304064	0.225102	0.225102
SL000133	P78556	CCL20	SL000133	MIP-3a	-0.0411716	0.0846727	0.627261	-0.10338	0.0848766	0.224484	-0.0819897	0.084608	0.333545	0.0678863	0.0866734	0.434298	0.368893	0.368893
SL000573	P02743	APCS	SL000573	SAP	-0.0626054	0.0460514	0.175342	-0.0210824	0.046154	0.648261	0.0689962	0.0461572	0.136346	-0.00797601	0.0471525	0.865826	0.344322	0.344322
SL004010	P10721	KIT	SL004010	SCF sR	-0.109765	0.0656183	0.0957356	-0.123472	0.0657639	0.0617198	-0.167838	0.0654483	0.0109737	-0.15926	0.0671846	0.0185945	0.22729	0.22729
SL003043	P35625	TIMP3	SL003043	TIMP-3	0.123084	0.123481	0.319921	0.0243042	0.123755	0.844479	-0.0125169	0.123161	0.919139	0.184433	0.126428	0.145992	0.354459	0.354459
SL004643	Q9Y264	ANGPT4	SL004643	Angiopoietin-4	0.00844125	0.0631328	0.893754	-0.0316473	0.0627015	0.614241	0.0442512	0.0626974	0.481046	0.1644	0.0640856	0.0109551	0.0702813	0.0702813
SL000055	P12830	CDH1	SL000055	Cadherin E	0.045211	0.03091	0.14493	0.0657671	0.0309786	0.0348285	0.109151	0.03083	0.000483792	0.0936125	0.0316478	0.00342167	0.0336033	0.0336033
SL004144	O60609	GFRA3	SL004144	GFRa-3	-0.0516953	0.0540426	0.339809	-0.0571496	0.0539269	0.290385	0.0115999	0.0536676	0.829071	0.11289	0.055635	0.0436185	0.0844934	0.0844934
SL004142	Q15768	EFNB3	SL004142	Ephrin-B3	0.0325954	0.063233	0.606719	0.0638203	0.0630962	0.312866	0.178769	0.0627942	0.00481921	0.335366	0.0647635	4.93125e-07	5.39737e-05	5.39737e-05
SL004143	O00451	GFRA2	SL004143	GFRa-2	0.00982699	0.0495738	0.843042	0.10363	0.0494668	0.0372805	0.0699176	0.0492303	0.156911	0.196941	0.0505438	0.000128332	0.00175047	0.00175047
SL003193	O00585	CCL21	SL003193	6Ckine	-0.0564739	0.0477543	0.238197	-0.111499	0.0478603	0.020694	-0.131113	0.0476306	0.00638421	-0.14405	0.0488942	0.00354974	0.0267681	0.0267681
SL003280	P09429	HMGB1	SL003280	HMG-1	-0.0124891	0.051344	0.808037	-0.0518516	0.0511736	0.31202	-0.0194295	0.050958	0.703349	0.0309931	0.0522728	0.553831	0.773326	0.773326
SL002539	O00300	TNFRSF11B	SL002539	OPG	0.0127791	0.0690973	0.853439	0.0282057	0.0689876	0.683036	0.0412015	0.0682324	0.546555	0.092206	0.0700543	0.189438	0.844219	0.844219
SL000300	P01189	POMC	SL000300	b-Endorphin	0.0899276	0.0667244	0.179084	0.150044	0.0668713	0.025812	0.0633132	0.0669673	0.345443	0.0966645	0.0686183	0.160284	0.282462	0.282462
SL003328	P05156	CFI	SL003328	Factor I	0.0116496	0.0344901	0.73585	0.0885784	0.0345667	0.0110323	0.0899305	0.0344008	0.00953703	0.0660564	0.0353134	0.0626797	0.0669508	0.0669508
SL000045	P17936	IGFBP3	SL000045	IGFBP-3	-0.0200561	0.0436305	0.646182	-0.0381231	0.0437274	0.384211	-0.117153	0.0435175	0.00762519	-0.126437	0.044672	0.00506293	0.0543354	0.0543354
SL000038	P13500	CCL2	SL000038	MCP-1	0.0421304	0.080452	0.601018	-0.0573679	0.0806606	0.477674	0.0762192	0.0813239	0.349637	0.196723	0.0823931	0.0177777	0.0127424	0.0127424
SL000527	P14780	MMP9	SL000527	MMP-9	0.0463042	0.0953647	0.627751	0.00223723	0.0955764	0.981345	-0.0538564	0.0951177	0.571807	0.0587575	0.097641	0.547922	0.838227	0.838227
SL001796	P05164	MPO	SL001796	Myeloperoxidase	-0.0436326	0.059231	0.462088	-0.138692	0.0593625	0.0203363	-0.104966	0.0590776	0.0769374	-0.0288785	0.0606448	0.634392	0.16388	0.16388
SL000546	P01236	PRL	SL000546	PRL	0.0579678	0.0664244	0.383755	-0.128106	0.0668287	0.0565028	-0.149948	0.0662325	0.0245212	-0.111368	0.0680695	0.103206	0.00829544	0.00829544
SL000002	P15692	VEGFA	SL000002	VEGF	0.0865716	0.0335583	0.010521	0.0842986	0.0336269	0.0128839	0.161845	0.0334823	2.47509e-06	0.251076	0.0342194	3.88126e-12	1.06439e-09	1.06439e-09
SL004126	Q07011	TNFRSF9	SL004126	4-1BB	-0.0127929	0.0452931	0.777859	-0.00560407	0.0451961	0.90143	0.124676	0.0449787	0.00603782	0.204127	0.0466393	1.84152e-05	5.21462e-07	5.21462e-07
SL003735	P41273	TNFSF9	SL003735	4-1BB ligand	0.0164858	0.0569322	0.77241	-0.0030382	0.0572861	0.95775	0.048017	0.056776	0.398596	0.0205159	0.0586606	0.726858	0.76337	0.76337
SL001996	O15123	ANGPT2	SL001996	Angiopoietin-2	0.0242289	0.0526827	0.646024	0.102746	0.053125	0.0543459	0.126765	0.0525474	0.016639	0.101788	0.0539434	0.0604396	0.0673866	0.0673866
SL003738	P33681	CD80	SL003738	B7	0.0439998	0.057631	0.445966	-0.0395872	0.0577589	0.493794	0.0200187	0.0574817	0.727964	0.0715252	0.0590066	0.226702	0.272407	0.272407
SL004180	P28908	TNFRSF8	SL004180	CD30	0.00428713	0.0380544	0.910401	0.00834165	0.0381379	0.827062	0.104506	0.0381385	0.00662917	0.159456	0.0391251	6.34999e-05	0.000522723	0.000522723
SL004692	O75462 Q9UBD9	CRLF1 CLCF1	SL004692	CLF-1/CLC Complex	-0.0385155	0.0541471	0.47762	-0.111265	0.0539294	0.0402343	-0.0411151	0.0536627	0.444367	-0.0207034	0.0553723	0.708832	0.338597	0.338597
SL001777	P01034	CST3	SL001777	Cystatin C	0.0790821	0.0362754	0.030273	0.151094	0.0363559	4.57713e-05	0.268507	0.0361814	2.25796e-12	0.317394	0.0371413	1.81982e-15	1.33412e-17	1.33412e-17
SL004136	Q06418	TYRO3	SL004136	Dtk	-0.0147856	0.0437317	0.735601	-0.0202094	0.0440144	0.64656	-0.0269306	0.0436208	0.5376	0.0314086	0.0447768	0.48374	0.673866	0.673866
SL004759	P55010	EIF5	SL004759	eIF-5	-0.00276866	0.0816165	0.972968	-0.00838864	0.0817995	0.918409	0.134762	0.0814049	0.0992078	0.273226	0.0839856	0.00131401	0.0103907	0.0103907
SL004140	P52798	EFNA4	SL004140	Ephrin-A4	0.0410825	0.0318229	0.19802	0.061779	0.0318925	0.0539681	0.16002	0.0317394	9.40323e-07	0.198784	0.0327166	5.12315e-09	1.04369e-09	1.04369e-09
SL004141	P52803	EFNA5	SL004141	Ephrin-A5	0.0088599	0.0325203	0.785528	-0.00426883	0.0326302	0.89603	0.107031	0.032389	0.00110465	0.175074	0.0332623	3.26041e-07	3.13124e-10	3.13124e-10
SL000009	P04626	ERBB2	SL000009	ERBB2	0.0942851	0.0721664	0.192712	-0.0536404	0.0720092	0.4571	-0.0238771	0.0716638	0.739306	0.109185	0.0744873	0.144086	0.0814191	0.0814191
SL002519	P21860	ERBB3	SL002519	ERBB3	0.0611564	0.0342938	0.075861	0.0304757	0.03437	0.376173	-0.0320473	0.034205	0.349788	-0.0259101	0.0351124	0.46132	0.00857503	0.00857503
SL003803	Q15303	ERBB4	SL003803	ERBB4	-0.00436052	0.0467391	0.925751	-0.0202766	0.0468413	0.665513	0.0578042	0.0466165	0.216252	0.0596603	0.0480518	0.215666	0.211272	0.211272
SL001890	P09758	TACSTD2	SL001890	GA733-1 protein	-0.0189258	0.0692135	0.784764	-0.0652512	0.0689542	0.345008	-0.0448452	0.0689155	0.515883	-0.0471494	0.0707465	0.5058	0.788281	0.788281
SL003872	P40189	IL6ST	SL003872	gp130, soluble	0.045316	0.0351876	0.199101	0.0390443	0.0352657	0.269392	0.0448107	0.0350964	0.202971	0.118787	0.0360275	0.00113221	0.0540042	0.0540042
SL004751	P30519	HMOX2	SL004751	HO-2	0.065682	0.0646095	0.310431	0.00077232	0.0644703	0.990453	0.0351607	0.0641605	0.584225	0.171236	0.0664833	0.0106432	0.103548	0.103548
SL017612	P07900 P08238	HSP90AA1 HSP90AB1	SL017612	HSP 90a/b	0.0059078	0.105592	0.955431	-0.0716486	0.105826	0.499064	0.0286203	0.105318	0.786058	-0.0318239	0.108112	0.76875	0.788281	0.788281
SL004588	Q9NPH3	IL1RAP	SL004588	IL-1 R AcP	-0.00285161	0.0636177	0.964287	-0.00524598	0.063759	0.934497	0.0410541	0.063453	0.518279	0.00248151	0.0651363	0.969643	0.757449	0.757449
SL004147	Q08334	IL10RB	SL004147	IL-10 Rb	0.0351658	0.0385916	0.363137	0.0156664	0.038676	0.685808	0.0694669	0.0384904	0.072428	0.172126	0.0396755	2.15713e-05	0.000921224	0.000921224
SL004148	P42701	IL12RB1	SL004148	IL-12 Rb1	0.0428767	0.0596499	0.472997	0.00480607	0.059781	0.935994	0.0545395	0.0594939	0.360256	0.162689	0.061333	0.00855007	0.100313	0.100313
SL004149	P78552	IL13RA1	SL004149	IL-13 Ra1	-0.00611297	0.0541769	0.910263	0.114968	0.0542977	0.0353213	0.187298	0.0537818	0.000596164	0.18249	0.0552038	0.0011016	0.00228056	0.00228056
SL003307	P31785	IL2RG	SL003307	IL-2 sRg	0.045232	0.108891	0.678247	-0.105079	0.109133	0.336635	0.00622052	0.108609	0.954377	0.0101967	0.11149	0.927208	0.723402	0.723402
SL004646	Q6UX15	LAYN	SL004646	Layilin	0.108672	0.0384935	0.00517645	0.112722	0.0385569	0.00380963	0.233839	0.0383774	4.67077e-09	0.354071	0.0394476	1.06704e-16	7.60319e-17	7.60319e-17
SL000509	P36941	LTBR	SL000509	Lymphotoxin b R	-0.0126136	0.0613707	0.837339	-0.00805007	0.0615069	0.895985	0.0444576	0.0612117	0.468402	0.0880687	0.0628356	0.162396	0.68789	0.68789
SL004579	P22897	MRC1	SL004579	Macrophage mannose receptor	0.0637121	0.0398519	0.111262	0.0775947	0.0399404	0.053271	0.16013	0.0397487	7.63776e-05	0.261036	0.0408032	8.80326e-10	4.73706e-09	4.73706e-09
SL004153	P07333	CSF1R	SL004153	M-CSF R	-0.00974127	0.0534021	0.855419	0.00113369	0.0535206	0.983119	0.0254688	0.0532638	0.63299	0.136539	0.0546768	0.0132213	0.0499661	0.0499661
SL004637	Q04912	MST1R	SL004637	MSP R	0.0248495	0.0442897	0.575303	-0.0105954	0.0443627	0.811447	0.0486027	0.0441561	0.272187	0.147613	0.0453874	0.00131823	0.0111493	0.0111493
SL004760	P68402	PAFAH1B2	SL004760	PAFAH beta subunit	0.0680449	0.0827584	0.411812	0.0397643	0.0829421	0.632096	0.175175	0.082544	0.0348951	0.170309	0.0847338	0.0456113	0.273309	0.273309
SL004183	P22223	CDH3	SL004183	P-Cadherin	0.0587469	0.0351108	0.0956562	0.0695256	0.0351888	0.0493792	0.0522795	0.0350199	0.136852	0.0577936	0.0359489	0.109288	0.0449756	0.0449756
SL000551	P17252	PRKCA	SL000551	PKC-A	-0.0492621	0.196193	0.801969	-0.190117	0.196628	0.334621	-0.0158745	0.195685	0.935415	-0.177995	0.200876	0.376497	0.67889	0.67889
SL000557	Q05513	PRKCZ	SL000557	PKC-Z	-0.0299412	0.0661958	0.651475	-0.0385686	0.0660516	0.559856	0.0533789	0.0657358	0.41763	0.177571	0.0677681	0.00937889	0.0925454	0.0925454
SL003648	P50395	GDI2	SL003648	Rab GDP dissociation inhibitor beta	0.0384805	0.0869898	0.658649	-0.0497122	0.0871829	0.569097	0.0314913	0.0867645	0.716976	0.0378124	0.0890662	0.671569	0.828842	0.828842
SL003178	P32942	ICAM3	SL003178	sICAM-3	0.0240866	0.053793	0.654753	0.0653219	0.0535943	0.224182	0.0242845	0.0535733	0.650771	0.189806	0.054975	0.000662693	0.0280513	0.0280513
SL002506	Q03405	PLAUR	SL002506	suPAR	0.0217266	0.0448268	0.62837	0.077727	0.0446531	0.0830881	0.207303	0.0444391	5.26297e-06	0.292895	0.0456201	7.80507e-10	1.48328e-11	1.48328e-11
SL001992	P19438	TNFRSF1A	SL001992	TNF sR-I	0.0637048	0.0398048	0.110888	0.155091	0.0397189	0.00012429	0.285796	0.039529	7.23628e-12	0.370947	0.0405837	3.51974e-17	2.7138e-20	2.7138e-20
SL004639	Q16288	NTRK3	SL004639	TrkC	0.0434865	0.0394284	0.271229	0.0414056	0.0393904	0.294304	0.0815127	0.0390999	0.0382119	0.205456	0.04016	6.64058e-07	0.000159867	0.000159867
SL004672	Q02223	TNFRSF17	SL004672	BCMA	0.0367549	0.0467084	0.432153	0.0174489	0.0468121	0.709684	0.153968	0.0465875	0.00110255	0.120097	0.0478234	0.0127203	0.0843883	0.0843883
SL004081	P07585	DCN	SL004081	Bone proteoglycan II	0.132849	0.0422737	0.00189571	0.16322	0.0423676	0.000151848	0.136394	0.0421643	0.00139699	0.175732	0.0432828	6.73601e-05	0.000129761	0.000129761
SL000337	P07384 P04632	CAPN1 CAPNS1	SL000337	Calpain I	0.0240769	0.106653	0.821597	-0.0645602	0.106889	0.546447	0.0473856	0.106376	0.656414	-0.0437538	0.109198	0.689028	0.697626	0.697626
SL000383	P06732	CKM	SL000383	CK-MM	0.0823571	0.0978489	0.400851	-0.0605745	0.0976847	0.535809	-0.245555	0.0972081	0.0122133	-0.200855	0.099785	0.0453033	0.000294237	0.000294237
SL002644	P00533	EGFR	SL002644	ERBB1	-0.0309052	0.0242455	0.203721	-0.0349914	0.0241515	0.14876	-0.0997589	0.0240358	4.68812e-05	-0.124634	0.0246745	8.99469e-07	5.21462e-07	5.21462e-07
SL000441	P14210	HGF	SL000441	HGF	0.173953	0.0648901	0.00788755	0.148732	0.065346	0.023779	0.18839	0.0643604	0.00377072	0.197871	0.0660719	0.00305226	0.021733	0.021733
SL000450	P10809	HSPD1	SL000450	HSP 60	0.103941	0.133386	0.436637	0.0790294	0.133682	0.554987	0.0660775	0.133041	0.619897	0.0153974	0.13657	0.910333	0.860428	0.860428
SL000456	P01024	C3	SL000456	iC3b	-0.106473	0.0680739	0.119179	-0.101689	0.068225	0.137472	0.0938	0.0678976	0.168474	0.0961103	0.0696988	0.169259	0.00866868	0.00866868
SL004676	P24593	IGFBP5	SL004676	IGFBP-5	-0.0353981	0.0355266	0.320116	-0.0747843	0.0356055	0.0367917	-0.0586698	0.0354346	0.0991482	0.0103584	0.0363746	0.776078	0.269514	0.269514
SL005172	P24592	IGFBP6	SL005172	IGFBP-6	0.0893246	0.0372804	0.017378	0.116169	0.0373632	0.00211382	0.230993	0.0371838	2.43845e-09	0.329472	0.0381703	1.0329e-15	5.07744e-16	5.07744e-16
SL001947	Q16674	MIA	SL001947	MIA	-0.0293711	0.0453447	0.517809	-0.118136	0.0454454	0.0099424	-0.0134545	0.0452273	0.766365	0.0458137	0.0464271	0.324788	0.134938	0.134938
SL002528	P14555	PLA2G2A	SL002528	NPS-PLA2	0.139226	0.0820142	0.0909454	0.284713	0.0821963	0.000635539	0.396369	0.0818018	2.32821e-06	0.363434	0.0839719	2.24859e-05	9.44929e-05	9.44929e-05
SL000530	P13725	OSM	SL000530	OSM	0.00515357	0.0434101	0.905604	-0.0276631	0.0434618	0.525098	0.0322721	0.0430255	0.453989	0.102644	0.0441863	0.0210655	0.24707	0.24707
SL001721	P16284	PECAM1	SL001721	PECAM-1	0.0329215	0.0388615	0.397796	-0.00967324	0.0389478	0.804075	0.0693836	0.0387609	0.0747686	0.121017	0.0397892	0.00262875	0.012595	0.012595
SL004685	O60542	PSPN	SL004685	Persephin	0.0870132	0.0543791	0.110956	-0.0055374	0.0547306	0.9195	0.136892	0.0542413	0.0122916	0.0322818	0.0556787	0.56263	0.0190956	0.0190956
SL003041	P02776	PF4	SL003041	PF-4	0.102291	0.169792	0.547471	0.0624363	0.170169	0.714027	0.0202199	0.169353	0.905067	0.248554	0.173845	0.154154	0.616147	0.616147
SL000049	P07225	PROS1	SL000049	Protein S	0.0515918	0.0372247	0.167108	0.0988657	0.0373073	0.00860944	0.0820221	0.0371283	0.0281548	0.0227458	0.0381132	0.551234	0.0717086	0.0717086
SL004364	O14836	TNFRSF13B	SL004364	TACI	-0.00616464	0.0490444	0.900084	-0.0202469	0.0491543	0.680795	0.0809138	0.0489172	0.0994838	0.148974	0.050468	0.00348894	0.0403653	0.0403653
SL003197	O15444	CCL25	SL003197	TECK	0.137304	0.0957784	0.153063	0.210611	0.095991	0.0292362	0.147594	0.0955303	0.123727	0.219043	0.0980646	0.0264721	0.286815	0.286815
SL000590	P05543	SERPINA7	SL000590	Thyroxine-Binding Globulin	-0.0511037	0.0373387	0.172455	-0.0738342	0.037435	0.0497807	-0.0477	0.0372336	0.20146	0.0150486	0.0381384	0.693523	0.379706	0.379706
SL004326	Q9UNG2	TNFSF18	SL004326	TNFSF18	0.118427	0.0599284	0.0493493	0.111488	0.0600823	0.0648084	0.0772652	0.0601276	0.200095	0.159797	0.0612031	0.00963106	0.114751	0.114751
SL005153	P26992	CNTFR	SL005153	CNTFR alpha	0.00556337	0.036355	0.87851	-0.00116594	0.0364357	0.9745	0.039736	0.0362608	0.2743	0.0128967	0.0372227	0.729306	0.390222	0.390222
SL003334	Q12904	AIMP1	SL003334	EMAP-2	-0.0207023	0.0570359	0.716966	0.0456696	0.0569258	0.423242	0.0342142	0.0561857	0.54317	0.0417727	0.0576998	0.469836	0.914288	0.914288
SL005159	P19235	EPOR	SL005159	EPO-R	-0.0130702	0.0625005	0.83454	-0.0907096	0.0629459	0.150936	-0.0179788	0.0623375	0.773294	0.015764	0.0640005	0.805663	0.461781	0.461781
SL004591	Q99062	CSF3R	SL004591	G-CSF-R	-3.36922e-05	0.065648	0.999591	-0.0253281	0.0659091	0.701128	0.0493561	0.0655281	0.452114	0.0401565	0.0672561	0.551062	0.831288	0.831288
SL005178	Q9NZH6	IL37	SL005178	IL-1F7	-0.0722213	0.0488023	0.140293	-0.113293	0.0491502	0.0220676	-0.0360502	0.0486753	0.459685	-0.0288258	0.0502181	0.566528	0.393128	0.393128
SL000497	P25391 P07942 P11047	LAMA1 LAMB1 LAMC1	SL000497	Laminin	0.0761484	0.0584939	0.194287	0.186477	0.0586238	0.0016713	0.219516	0.0583425	0.000213704	0.279035	0.0598902	5.3877e-06	0.00156842	0.00156842
SL005199	Q29983	MICA	SL005199	MICA	-0.111834	0.132782	0.400534	-0.176327	0.133077	0.186493	-0.0726064	0.132438	0.584069	-0.0177029	0.135952	0.896511	0.675871	0.675871
SL000528	P16435	POR	SL000528	NADPH-P450 Oxidoreductase	-0.0667747	0.0711848	0.349213	-0.0340272	0.0713405	0.633841	-0.176316	0.0709981	0.0137344	-0.0927073	0.073184	0.20653	0.267729	0.267729
SL005235	Q9H9S0	NANOG	SL005235	NANOG	0.00321616	0.0579989	0.955827	-0.0536187	0.0581261	0.35727	0.0538061	0.0578467	0.353282	0.0323788	0.059912	0.589424	0.260476	0.260476
SL005206	O95944	NCR2	SL005206	NKp44	0.0291967	0.0484572	0.547421	0.00341821	0.0485647	0.943949	0.119235	0.0483317	0.0143576	0.0679626	0.0496138	0.172081	0.0684049	0.0684049
SL005236	P48745	NOV	SL005236	NovH	0.0321186	0.0604569	0.595755	-0.0167114	0.0602318	0.781686	0.0229691	0.0601983	0.703147	0.184555	0.0615359	0.00300921	0.0238826	0.0238826
SL005217	O43699	SIGLEC6	SL005217	Siglec-6	0.025874	0.06503	0.691094	-0.0646738	0.0651742	0.322097	0.0163374	0.0648597	0.801356	0.0848047	0.0672123	0.208336	0.206446	0.206446
SL005218	Q9Y286	SIGLEC7	SL005218	Siglec-7	0.0576265	0.0415481	0.166807	0.110698	0.0416387	0.00840681	0.154823	0.0414387	0.000236397	0.165172	0.0429161	0.000154376	0.000552238	0.000552238
SL005220	Q15465	SHH	SL005220	Sonic Hedgehog	-0.0664184	0.0609233	0.276782	-0.0132939	0.0610553	0.827831	0.0278911	0.0610466	0.648193	-0.0365089	0.0628357	0.561802	0.827571	0.827571
SL000467	P01857	IGHG1 IGHG2 IGHG3 IGHG4 IGK@ IGL@	SL000467	IgG	-0.0662184	0.0658222	0.315477	-0.018439	0.0653178	0.777973	0.00109298	0.064997	0.986598	0.0361829	0.0667307	0.588197	0.929879	0.929879
SL005226	Q9HC73	CRLF2	SL005226	TSLP R	0.00936246	0.0594523	0.875008	-0.016265	0.0598933	0.786203	0.0496123	0.0592953	0.403646	0.0670332	0.061392	0.276045	0.783321	0.783321
SL005229	Q9BZM4	ULBP3	SL005229	ULBP-3	-0.00765323	0.0786294	0.922547	-0.0472879	0.0783713	0.546853	0.0690633	0.0779955	0.376831	0.0765602	0.0800678	0.339988	0.66512	0.66512
SL001938	P08476	INHBA	SL001938	Activin A	0.0331279	0.0648686	0.610061	0.083098	0.0650879	0.203006	0.2007	0.0646066	0.00213349	0.313895	0.0663487	3.91873e-06	7.58668e-05	7.58668e-05
SL000019	P02647	APOA1	SL000019	Apo A-I	-0.0646482	0.0396783	0.104622	-0.0398702	0.0397663	0.317107	-0.0269256	0.0395755	0.496964	-0.0926275	0.0406254	0.0235257	0.223629	0.223629
SL004589	P20160	AZU1	SL004589	Azurocidin	0.0073273	0.066452	0.912296	-0.0727092	0.0665995	0.276096	0.0306578	0.0662799	0.644126	0.0686133	0.0680382	0.314301	0.313911	0.313911
SL004329	P43026	GDF5	SL004329	BMP-14	-0.00728868	0.0431849	0.866121	-0.0488794	0.0435378	0.26275	0.00308157	0.0430733	0.943029	0.0757828	0.0442173	0.0879111	0.294898	0.294898
SL000309	P02745 P02746 P02747	C1QA C1QB C1QC	SL000309	C1q	-0.0824376	0.106	0.437549	0.0329661	0.105188	0.754263	0.00917267	0.104671	0.930246	0.0711482	0.107463	0.508598	0.821805	0.821805
SL000312	P01024	C3	SL000312	C3	-0.134059	0.0700085	0.0567508	-0.115903	0.0701639	0.0999264	-0.0336044	0.0698271	0.630797	0.0163763	0.0716795	0.819488	0.321151	0.321151
SL003220	P01024	C3	SL003220	C3adesArg	-0.0765674	0.031263	0.0150708	-0.00529379	0.0313324	0.865981	0.0281587	0.0311821	0.367453	-0.00133745	0.0320093	0.966708	0.201177	0.201177
SL004752	O95990	FAM107A	SL004752	DRR1	-0.000195583	0.0381551	0.995915	-0.0190892	0.0380728	0.616582	0.0471863	0.0378908	0.214292	0.0835598	0.0389018	0.0327705	0.0850725	0.0850725
SL004336	O76093	FGF18	SL004336	FGF-18	-0.0479434	0.0539336	0.37498	-0.0527737	0.0537341	0.327083	0.0250645	0.0537068	0.641168	0.0293728	0.054896	0.59313	0.515605	0.515605
SL004337	O95750	FGF19	SL004337	FGF-19	0.206202	0.118474	0.0831171	0.108564	0.118737	0.361506	-0.00686157	0.118167	0.953746	0.12812	0.121302	0.291985	0.402244	0.402244
SL004338	Q9NP95	FGF20	SL004338	FGF-20	0.0424771	0.0435814	0.330762	0.0429106	0.0436785	0.326935	0.0597837	0.0436792	0.17244	0.0814734	0.044624	0.0691924	0.273309	0.273309
SL003849	P31371	FGF9	SL003849	FGF9	0.02401	0.0509809	0.638121	-0.0117242	0.050494	0.8166	0.00843902	0.0502309	0.866729	0.070092	0.0515809	0.175535	0.480734	0.480734
SL021043	O95390 O14793	GDF11 MSTN	SL021043	GDF-11/8	-0.047979	0.051473	0.352256	-0.0591831	0.0515873	0.252479	-0.131289	0.0513397	0.011196	-0.0774856	0.0527016	0.142862	0.0134177	0.0134177
SL000440	P02790	HPX	SL000440	Hemopexin	0.0626357	0.111528	0.574932	0.019498	0.111921	0.861853	0.100717	0.111085	0.365543	0.112091	0.114071	0.326826	0.786004	0.786004
SL003176	P22362	CCL1	SL003176	I-309	0.018031	0.0410485	0.660886	0.0189329	0.0411396	0.645802	0.0673339	0.0409422	0.101422	0.12496	0.0420283	0.00326185	0.0805399	0.0805399
SL000462	P08833	IGFBP1	SL000462	IGFBP-1	0.101777	0.127039	0.423874	-0.0358778	0.127321	0.778358	0.0230669	0.12671	0.855708	0.219693	0.130071	0.0925766	0.203534	0.203534
SL001717	P22301	IL10	SL001717	IL-10	0.061684	0.0664735	0.354425	0.0568045	0.0666273	0.3948	0.00146426	0.0660304	0.982328	0.097991	0.0680612	0.151322	0.443634	0.443634
SL000474	Q14005	IL16	SL000474	IL-16	0.00358026	0.0391216	0.927163	0.0548867	0.0392246	0.163097	0.0961882	0.0389386	0.0142415	0.180932	0.0403515	1.16574e-05	0.000225377	0.000225377
SL004352	Q96PD4	IL17F	SL004352	IL-17F	-0.00490274	0.053559	0.927145	0.0855942	0.053679	0.112197	0.250636	0.0534201	4.6691e-06	0.222728	0.0551136	7.27117e-05	9.14897e-07	9.14897e-07
SL004347	Q9GZX6	IL22	SL004347	IL-22	0.030714	0.0801921	0.702073	0.0290451	0.0808473	0.719734	0.10245	0.0799847	0.201542	0.133066	0.0821091	0.106486	0.823982	0.823982
SL000496	P02788	LTF	SL000496	Lactoferrin	-0.0176995	0.0670289	0.791972	-0.0765262	0.0671777	0.255826	-0.113985	0.0668553	0.0895589	-0.0648673	0.0686288	0.345558	0.601596	0.601596
SL004356	Q8NHW4	CCL4L1	SL004356	LAG-1	0.140764	0.0837177	0.0940581	0.146824	0.0842601	0.082774	0.198113	0.0834709	0.0184571	0.442514	0.0854983	4.99323e-07	0.000565603	0.000565603
SL004355	P16619	CCL3L1	SL004355	LD78-beta	0.081532	0.0536587	0.130039	0.164476	0.053772	0.00248953	0.276657	0.053445	4.97469e-07	0.344571	0.0551193	1.99385e-09	6.30555e-08	6.30555e-08
SL000515	P80075	CCL8	SL000515	MCP-2	0.0248346	0.0522664	0.635132	0.0192697	0.0524012	0.713413	0.0733942	0.0521192	0.160434	0.14231	0.0533859	0.00823292	0.150426	0.150426
SL000524	P08254	MMP3	SL000524	MMP-3	0.0312472	0.0706356	0.658638	0.0410193	0.0707924	0.562868	0.0036453	0.0704527	0.95878	-0.0107566	0.0723217	0.881895	0.860428	0.860428
SL000525	P09237	MMP7	SL000525	MMP-7	-0.00227243	0.0732436	0.975276	0.156232	0.0734062	0.0343782	0.378826	0.0730539	4.73212e-07	0.418453	0.0749919	6.76583e-08	8.73747e-07	8.73747e-07
SL003191	P02775	PPBP	SL003191	NAP-2	0.104249	0.157792	0.509486	0.0218769	0.158143	0.890096	0.034099	0.157384	0.828665	0.11674	0.161559	0.470673	0.885146	0.885146
SL000581	P00441	SOD1	SL000581	SOD	0.0960275	0.0592573	0.106497	0.0783329	0.0593888	0.188492	0.146104	0.0591038	0.0141644	0.181721	0.0606717	0.00304458	0.270053	0.270053
SL000424	P02671 P02675 P02679	FGA FGB FGG	SL000424	Fibrinogen	0.0173168	0.0248571	0.486726	0.0481274	0.0249123	0.0546094	0.0991067	0.0247928	8.63979e-05	0.0938479	0.0254505	0.000282896	0.00118156	0.00118156
SL000020	P04114	APOB	SL000020	Apo B	-0.064063	0.0682923	0.349197	0.0467838	0.068444	0.49496	0.125461	0.0681155	0.066785	0.114804	0.0699225	0.101988	0.207367	0.207367
SL004415	Q9BYF1	ACE2	SL004415	ACE2	0.00327226	0.0617823	0.957807	-0.0296892	0.0622308	0.633763	0.0285827	0.0616216	0.643205	0.081552	0.0635593	0.20077	0.757449	0.757449
SL004128	P36896	ACVR1B	SL004128	Activin RIB	-0.0313793	0.0751047	0.67648	0.0452292	0.0752715	0.548513	0.0422638	0.0749102	0.573175	0.127203	0.0768975	0.0994598	0.615539	0.615539
SL004625	O75173	ADAMTS4	SL004625	ADAMTS-4	0.028223	0.0569839	0.620879	0.0266397	0.0571116	0.641339	0.138088	0.0568361	0.0158901	0.141822	0.0586379	0.0163651	0.0197617	0.0197617
SL001995	Q15389	ANGPT1	SL001995	Angiopoietin-1	0.0788324	0.0925183	0.395063	0.0994317	0.0927237	0.284695	0.137953	0.0922787	0.136303	0.258784	0.0947267	0.00678793	0.132129	0.132129
SL006924	O00253	AGRP	SL006924	ART	-0.117686	0.052269	0.0253036	-0.248307	0.0523842	3.76154e-06	-0.215288	0.0524002	5.55393e-05	-0.200973	0.0535201	0.000219994	5.90263e-05	5.90263e-05
SL001902	P50895	BCAM	SL001902	BCAM	0.0554409	0.0453686	0.222966	0.0465848	0.0453643	0.305554	0.129245	0.0452225	0.00465812	0.182823	0.046358	0.000106798	0.00197861	0.00197861
SL002081	P33151	CDH5	SL002081	Cadherin-5	-0.0100134	0.0470792	0.831755	-0.0326169	0.0471838	0.490094	-0.0348029	0.0469573	0.459356	-0.044915	0.048203	0.352427	0.848101	0.848101
SL004726	P48960	CD97	SL004726	CD97	0.037917	0.0364266	0.299018	-0.00548307	0.0365082	0.88075	0.0619114	0.0363321	0.0897361	0.079573	0.037484	0.0348442	0.223973	0.223973
SL004704	Q86VX2	COMMD7	SL004704	COMMD7	0.00966188	0.0608985	0.874081	-0.000798786	0.0617184	0.989685	0.094228	0.0607415	0.122224	0.0440946	0.062363	0.480253	0.604448	0.604448
SL004644	Q92838	EDA	SL004644	EDA	0.0419816	0.0467014	0.369631	-0.00762141	0.0468051	0.870794	-0.0109912	0.0465805	0.813673	0.0604066	0.0478162	0.207763	0.545447	0.545447
SL000427	P78423	CX3CL1	SL000427	Fractalkine/CX3CL-1	-0.0836276	0.0856624	0.329972	0.019471	0.0858526	0.820785	0.0674506	0.0854405	0.430669	0.18962	0.0877071	0.031657	0.120173	0.120173
SL004645	O43278	SPINT1	SL004645	HAI-1	-0.0615161	0.0571937	0.283249	-0.123674	0.0573206	0.0320006	-0.170282	0.0570455	0.00314327	-0.0872377	0.0585589	0.137667	0.0804218	0.0804218
SL006915	Q8NEV9 Q14213	IL27 EBI3	SL006915	IL-27	0.0875317	0.051047	0.087766	0.0916304	0.0511292	0.0744492	0.132556	0.0511321	0.0101516	0.181857	0.0525172	0.000639234	0.0173033	0.0173033
SL002763	Q9UBX7	KLK11	SL002763	Kallikrein 11	0.0508012	0.0572971	0.376214	-0.00734139	0.0571023	0.897815	0.0872501	0.0568284	0.12609	0.184032	0.0583377	0.00182358	0.0158203	0.0158203
SL003800	Q9Y5K2	KLK4	SL003800	Kallikrein 4	0.0301798	0.0626507	0.630471	0.0455062	0.0627629	0.469166	0.0274085	0.062466	0.66124	0.127729	0.0642007	0.0478372	0.372085	0.372085
SL003915	O60259	KLK8	SL003915	kallikrein 8	0.0305514	0.0536072	0.569298	-0.0278295	0.0537884	0.605387	-0.0496882	0.0533907	0.353018	0.0778778	0.0548303	0.156874	0.170156	0.170156
SL004301	P12956	XRCC6	SL004301	Ku70	-0.0273914	0.0575303	0.63445	-0.0427771	0.0576282	0.458683	0.00506239	0.0576189	0.930066	0.0266033	0.059639	0.655974	0.916597	0.916597
SL000695	P80188	LCN2	SL000695	Lipocalin 2	0.0352995	0.0414519	0.395339	0.00209251	0.041544	0.959873	0.0845075	0.0413446	0.0420998	0.138723	0.0424414	0.00124709	6.62572e-05	6.62572e-05
SL000134	P08581	MET	SL000134	Met	0.0374973	0.0355196	0.292228	0.0684598	0.0355985	0.0557065	0.0391955	0.0354277	0.269735	0.0971108	0.0363675	0.00812245	0.052461	0.052461
SL003332	Q9ULZ9	MMP17	SL003332	MMP-17	0.0574149	0.0485248	0.23796	0.081859	0.0486889	0.0940807	0.127998	0.0483289	0.00865062	0.254298	0.049632	6.38107e-07	0.00233742	0.00233742
SL004649	P23510	TNFSF4	SL004649	OX40 Ligand	-0.0186665	0.0670614	0.780999	0.0174628	0.0665249	0.793175	0.061979	0.0665539	0.352712	0.0370442	0.0680123	0.586518	0.929966	0.929966
SL004650	Q92765	FRZB	SL004650	sFRP-3	0.0355215	0.0498774	0.477083	0.10043	0.0497271	0.0445921	0.212065	0.0494869	2.69301e-05	0.244018	0.0507983	2.82334e-06	5.68767e-07	5.68767e-07
SL001897	O43291	SPINT2	SL001897	SPINT2	0.0262586	0.064319	0.683468	0.0910689	0.0644618	0.159085	0.17001	0.0641524	0.00860792	0.187354	0.0658543	0.0048439	0.068011	0.068011
SL003199	P35590	TIE1	SL003199	sTie-1	0.0414974	0.0480289	0.388487	-0.0179455	0.0481356	0.709634	-0.00576158	0.0479046	0.904373	0.0235224	0.0491754	0.632867	0.602446	0.602446
SL000605	P62979	RPS27A	SL000605	Ubiquitin+1	0.129629	0.093048	0.164928	0.0467965	0.0932546	0.61628	0.127176	0.0928071	0.171926	0.187202	0.0952691	0.0506259	0.479416	0.479416
SL004652	Q9Y5W5	WIF1	SL004652	WIF-1	0.00665356	0.0354143	0.85114	-0.0183803	0.0354937	0.605068	0.00587656	0.0353225	0.868014	0.0191764	0.0364423	0.599252	0.783321	0.783321
SL004768	P55008	AIF1	SL004768	AIF1	-0.00311691	0.0581446	0.957296	0.00297334	0.0582737	0.959351	0.106221	0.0579941	0.0683123	0.105478	0.0595325	0.0777617	0.390831	0.390831
SL000320	P01031	C5	SL000320	C5a	0.0148895	0.0865113	0.863502	0.098754	0.0867034	0.255899	0.255596	0.0862873	0.00337701	0.156353	0.0885763	0.0788674	0.0550866	0.0550866
SL006911	O14757	CHEK1	SL006911	CHK1	-0.032723	0.0443083	0.460952	-0.0584256	0.0444076	0.189607	0.0402595	0.0441934	0.363265	0.0325297	0.0455945	0.476292	0.222373	0.222373
SL000409	P27361	MAPK3	SL000409	ERK-1	0.01588	0.117652	0.89275	-0.010806	0.117913	0.927061	0.0888904	0.117347	0.449528	0.0368597	0.12046	0.759889	0.913186	0.913186
SL006914	P04150	NR3C1	SL006914	Glucocorticoid receptor	0.0627356	0.0928785	0.500078	0.0213488	0.093545	0.819683	0.0925161	0.0924877	0.318237	0.082024	0.0958619	0.393103	0.953685	0.953685
SL004725	O14929	HAT1	SL004725	Hat1	-0.0098069	0.0868843	0.91023	-0.0312748	0.087079	0.719812	0.0576905	0.086659	0.506264	0.0624294	0.0894063	0.485722	0.773326	0.773326
SL004723	Q9BY41	HDAC8	SL004723	HDAC8	0.0411414	0.0457765	0.369737	0.00714317	0.0458724	0.876393	0.091301	0.0455941	0.046418	0.0926922	0.0467934	0.0488065	0.195467	0.195467
SL004718	P52292	KPNA2	SL004718	Karyopherin-a2	0.00869744	0.0413498	0.833593	0.00936693	0.0411995	0.820353	0.043171	0.0411822	0.295623	0.0916493	0.0422996	0.0313056	0.099193	0.099193
SL003793	Q02750	MAP2K1	SL003793	MEK1	0.029212	0.0464845	0.530355	0.0495806	0.0468218	0.290756	0.115289	0.046364	0.0136143	0.159547	0.0475977	0.000939195	0.0187289	0.0187289
SL004724	Q92794	KAT6A	SL004724	MOZ	0.0160935	0.037602	0.669058	0.0186059	0.0376857	0.621985	0.0960942	0.0376864	0.0114333	0.163146	0.0385015	3.28404e-05	0.00285146	0.00285146
SL000554	Q05655	PRKCD	SL000554	PKC-D	0.105003	0.0598542	0.0807138	-0.01452	0.0599871	0.808957	0.0484487	0.0596992	0.417895	0.11553	0.0612829	0.0606706	0.090753	0.090753
SL004009	P63000	RAC1	SL004009	RAC1	-0.0584531	0.154801	0.706076	-0.205489	0.155144	0.186657	-0.104471	0.1544	0.499327	-0.249635	0.158496	0.116631	0.362705	0.362705
SL006922	Q06609	RAD51	SL006922	RAD51	-0.024977	0.060623	0.680723	-0.027944	0.060835	0.646427	0.0800192	0.0605707	0.187796	0.142394	0.0620884	0.0227356	0.0806256	0.0806256
SL006923	P20226	TBP	SL006923	TBP	-0.026621	0.0523516	0.611594	-0.0481621	0.0521587	0.356792	0.0509908	0.051887	0.326788	0.140346	0.0535075	0.00930857	0.0398499	0.0398499
SL004305	P11387	TOP1	SL004305	Topoisomerase I	0.000310536	0.0542358	0.995437	-0.0201367	0.0543252	0.711229	0.00193077	0.0540776	0.97155	0.0378017	0.0560026	0.500364	0.83488	0.83488
SL004306	P63279	UBE2I	SL004306	UBC9	0.0436627	0.0892534	0.625171	-0.0139253	0.0894486	0.876424	0.0842544	0.0890193	0.344909	0.0383897	0.0917601	0.67607	0.752799	0.752799
SL006372	P07947	YES1	SL006372	YES	0.0792524	0.0666146	0.235401	0.00679149	0.0670779	0.919443	0.183114	0.0663484	0.00625437	0.192074	0.0681019	0.00522098	0.0207751	0.0207751
SL000248	P01011	SERPINA3	SL000248	a1-Antichymotrypsin	-0.00260535	0.0210268	0.901498	0.0300611	0.0210735	0.155089	0.0614536	0.0209723	0.00372995	0.020519	0.0215287	0.341546	0.028272	0.028272
SL000323	P10643	C7	SL000323	C7	0.0317383	0.0540735	0.557818	0.0245804	0.0541936	0.650571	0.0968247	0.0539335	0.0739307	0.237737	0.0553643	2.59212e-05	0.00099276	0.00099276
SL002783	Q16619	CTF1	SL002783	Cardiotrophin-1	-0.0180476	0.0436286	0.679509	-0.0209329	0.0434689	0.63058	0.0473048	0.0432426	0.275136	0.0604402	0.0444038	0.17481	0.391609	0.391609
SL003303	Q9NRJ3	CCL28	SL003303	CCL28	0.0942582	0.0954818	0.324594	0.0589299	0.0956938	0.538627	0.144992	0.0952346	0.129271	0.260071	0.097761	0.00835972	0.330888	0.330888
SL004330	P20273	CD22	SL004330	CD22	0.0428275	0.0488488	0.381549	-0.0406215	0.0489573	0.407553	0.0231952	0.0487223	0.634478	0.0648528	0.0500148	0.196049	0.277472	0.277472
SL003329	Q16627	CCL14	SL003329	HCC-1	0.13329	0.0673383	0.048968	0.153793	0.0674878	0.0235989	0.219264	0.0671639	0.00126389	0.395576	0.0689456	3.0251e-08	8.88158e-07	8.88158e-07
SL000480	P05112	IL4	SL000480	IL-4	0.0899094	0.0671484	0.181915	-0.0359205	0.0672989	0.594037	0.0144152	0.0669742	0.829777	0.123174	0.0690975	0.0759799	0.222373	0.222373
SL002621	P21741	MDK	SL002621	Midkine	0.125932	0.0717602	0.0806255	0.164027	0.0718793	0.0234171	0.164733	0.0716091	0.0223307	0.260062	0.0738551	0.000519041	0.0339974	0.0339974
SL003302	P55773	CCL23	SL003302	MPIF-1	0.0100145	0.053795	0.852484	0.0435066	0.0536479	0.418231	0.189442	0.0533919	0.000470937	0.186058	0.0548092	0.000810367	9.77536e-05	9.77536e-05
SL000131	P12004	PCNA	SL000131	PCNA	0.0224994	0.0757403	0.766693	-0.00666873	0.075908	0.930071	-0.0183666	0.0759086	0.809032	0.106508	0.0781302	0.174165	0.514045	0.514045
SL002541	O14788	TNFSF11	SL002541	sRANKL	-0.0609386	0.0516478	0.239291	-0.103803	0.0517258	0.0459684	-0.0391782	0.0514183	0.446888	-0.0226209	0.0533101	0.671733	0.385214	0.385214
SL000006	P05121	SERPINE1	SL000006	PAI-1	0.314671	0.136312	0.0218655	0.237998	0.136615	0.0828321	0.214692	0.135959	0.115696	0.287074	0.139566	0.0408286	0.126959	0.126959
SL004668	P02649	APOE	SL004668	Apo E3	-0.0261116	0.0434953	0.548879	0.0877334	0.0435919	0.0453265	0.0361432	0.0433826	0.405642	-0.00223556	0.0445335	0.960007	0.208291	0.208291
SL004669	P02649	APOE	SL004669	Apo E4	-0.0344356	0.0385174	0.372247	0.0711739	0.0386029	0.0665124	0.0354646	0.0384177	0.35691	-0.0174714	0.0394368	0.658168	0.158494	0.158494
SL004670	Q5T4W7	ARTN	SL004670	Artemin	0.0275963	0.0733099	0.706947	-0.0465367	0.0734401	0.526938	0.169091	0.0730909	0.0215978	-0.0108368	0.0758029	0.886449	0.026689	0.026689
SL000396	P99999	CYCS	SL000396	Cytochrome c	0.0877225	0.0491933	0.0758806	-0.0145703	0.0495932	0.76918	-0.0552774	0.0490577	0.261019	-0.0350518	0.0503639	0.487157	0.00844939	0.00844939
SL000398	P08684	CYP3A4	SL000398	Cytochrome P450 3A4	0.0152839	0.0760727	0.840945	0.0197143	0.0762416	0.796194	0.103374	0.0758756	0.174404	0.0609912	0.0778885	0.434402	0.783321	0.783321
SL005156	P41271	NBL1	SL005156	DAN	0.0573418	0.058179	0.325365	0.143787	0.0583082	0.0143982	0.378024	0.0580283	4.5784e-10	0.546314	0.0595677	2.78862e-17	5.12675e-19	5.12675e-19
SL000007	P03372	ESR1	SL000007	ER	0.00491163	0.055486	0.929541	0.000511053	0.0552017	0.992621	0.0911084	0.054931	0.0985716	0.0651582	0.0563977	0.249163	0.526372	0.526372
SL003327	P00746	CFD	SL003327	Factor D	0.0430486	0.0390818	0.271841	0.0744765	0.0391694	0.0585114	0.20291	0.0389805	4.31522e-07	0.261291	0.0402163	5.08218e-10	2.56323e-10	2.56323e-10
SL005168	P10912	GHR	SL005168	Growth hormone receptor	-0.0891464	0.070406	0.206737	-0.0964297	0.0705623	0.173094	-0.226094	0.0702237	0.0014697	-0.250737	0.0720866	0.000603858	0.000710607	0.000710607
SL004067	O15496	PLA2G10	SL004067	GX	0.0451961	0.0585378	0.440861	-0.0111532	0.0586677	0.849393	0.0732005	0.0583861	0.211218	0.177998	0.059935	0.00329654	0.0393653	0.0393653
SL005171	P22692	IGFBP4	SL005171	IGFBP-4	-0.0148731	0.049321	0.763263	-0.0251228	0.0494305	0.611771	-0.00762092	0.0491933	0.877022	-0.0012961	0.0504983	0.979546	0.992446	0.992446
SL000047	P05019	IGF1	SL000047	IGF-I	0.00684488	0.0404416	0.865747	0.00867574	0.0405301	0.830694	0.0314939	0.0403356	0.435731	0.100632	0.0415775	0.0162886	0.228521	0.228521
SL000506	P01215 P01229	CGA LHB	SL000506	Luteinizing hormone	0.0371865	0.139354	0.789826	0.717462	0.139664	5.968e-07	0.809555	0.138993	1.92736e-08	0.945067	0.142681	2.47075e-10	5.30757e-13	5.30757e-13
SL003192	P27918	CFP	SL003192	Properdin	-0.0190759	0.0207287	0.358407	0.0354905	0.0207988	0.0893009	0.047666	0.020645	0.021848	0.00516235	0.0212017	0.807846	0.0639637	0.0639637
SL000048	P04070	PROC	SL000048	Protein C	-0.00504934	0.0393998	0.898138	0.0554655	0.0394873	0.161483	0.0274769	0.0392978	0.485138	0.000310406	0.0403403	0.993867	0.574244	0.574244
SL002561	P12272	PTHLH	SL002561	PTHrP	0.167552	0.0643035	0.00977403	0.163529	0.0645047	0.0119099	0.270784	0.0641806	3.54124e-05	0.413691	0.065956	1.76776e-09	3.30395e-07	3.30395e-07
SL004362	Q9Y240	CLEC11A	SL004362	SCGF-beta	-0.00381333	0.0577811	0.947438	-0.0525134	0.0579093	0.365455	0.0797381	0.0576314	0.167832	0.102806	0.0591603	0.0835998	0.24707	0.24707
SL001720	P19320	VCAM1	SL001720	VCAM-1	-0.0417971	0.0557438	0.45414	-0.007521	0.0558676	0.893029	0.0529222	0.0555994	0.342178	0.15078	0.0570744	0.00881465	0.000760245	0.000760245
SL004686	O95150	TNFSF15	SL004686	TNFSF15	0.056909	0.0466291	0.223551	0.0881937	0.0467311	0.0603955	0.258076	0.0465068	7.93553e-08	0.27798	0.0479387	2.21448e-08	1.14197e-09	1.14197e-09
SL004851	P37023	ACVRL1	SL004851	ALK-1	0.0702841	0.0715079	0.326715	-0.0154658	0.070865	0.827436	0.0426843	0.0704942	0.545454	-0.000337673	0.0726937	0.996298	0.583867	0.583867
SL000136	P15514	AREG	SL000136	AREG	0.0490097	0.110199	0.65693	-0.0655388	0.110424	0.553422	-0.0132882	0.109893	0.903861	-0.00428	0.113692	0.970003	0.787737	0.787737
SL004078	P18075	BMP7	SL004078	BMP-7	0.0196893	0.0816677	0.809701	-0.00260668	0.081849	0.974621	0.228039	0.0814562	0.00555433	0.159279	0.0836171	0.0580514	0.0251529	0.0251529
SL000668	P16671	CD36	SL000668	CD36 ANTIGEN	0.171809	0.063545	0.00737089	0.165594	0.0636861	0.00992406	0.115101	0.0633804	0.0706731	0.110244	0.0650618	0.0915382	0.0804218	0.0804218
SL004855	Q12860	CNTN1	SL004855	contactin-1	0.0254732	0.040418	0.529163	-0.00659195	0.0405077	0.870872	0.0109066	0.0403133	0.786984	0.100238	0.0413828	0.016204	0.108935	0.108935
SL002655	P29279	CTGF	SL002655	CTGF	0.0572283	0.0649393	0.379106	0.0572915	0.0647261	0.377015	0.0425241	0.0644158	0.509824	0.0975943	0.0661273	0.141363	0.709603	0.709603
SL004856	Q02413	DSG1	SL004856	Desmoglein-1	0.0360295	0.0380353	0.344508	-0.0163854	0.0379097	0.665989	0.0241842	0.037729	0.522168	0.084244	0.0387477	0.0307218	0.201402	0.201402
SL004872	Q9UNE0	EDAR	SL004872	EDAR	-0.0550998	0.104763	0.599435	0.0145056	0.104994	0.890238	0.00773159	0.105026	0.94138	0.0113039	0.10727	0.916169	0.996125	0.996125
SL003169	P42830	CXCL5	SL003169	ENA-78	0.0402661	0.0516185	0.436165	-0.0378912	0.0520265	0.46718	0.0650254	0.051516	0.208165	0.0461012	0.0532206	0.387283	0.161049	0.161049
SL005160	Q96AP7	ESAM	SL005160	ESAM	0.0438984	0.0475708	0.357082	0.0204791	0.0476764	0.667931	0.103885	0.0474476	0.0295726	0.169656	0.0487063	0.000593314	0.00162214	0.00162214
SL005165	P56470	LGALS4	SL005165	Galectin-4	0.0872072	0.0649715	0.180854	0.0163904	0.0651171	0.801494	0.103904	0.064803	0.110233	0.204116	0.0668574	0.00253469	0.0493909	0.0493909
SL003173	P09341	CXCL1	SL003173	Gro-a	0.0149886	0.108466	0.890215	0.00570063	0.108694	0.958219	0.00583172	0.108034	0.956998	0.160565	0.110876	0.148949	0.862332	0.862332
SL017610	P19876 P19875	CXCL3 CXCL2	SL017610	Gro-b/g	-0.0834615	0.126255	0.509244	-0.186772	0.126535	0.141308	-0.0319306	0.126749	0.80133	0.0255081	0.129276	0.843757	0.661564	0.661564
SL005256	P16403	HIST1H1C	SL005256	Histone H1.2	-0.00238553	0.0687173	0.972337	-0.0323527	0.0688698	0.638969	0.0280539	0.0685393	0.682694	0.178221	0.0703575	0.0119758	0.116946	0.116946
SL005170	Q9Y6W8	ICOS	SL005170	ICOS	-0.038325	0.0746266	0.608064	0.0757522	0.0743003	0.309036	0.0542075	0.0742469	0.466086	0.197355	0.0760221	0.0100493	0.116692	0.116692
SL001997	P14778	IL1R1	SL001997	IL-1 sRI	0.0235675	0.0407053	0.563175	0.0562101	0.040843	0.170095	0.0551651	0.040541	0.174944	0.0877926	0.0416341	0.0360645	0.273309	0.273309
SL004850	Q96F46	IL17RA	SL004850	IL-17 sR	0.0749517	0.0808394	0.354819	0.0639673	0.0810179	0.430614	0.128467	0.0806287	0.112476	0.149409	0.0831569	0.0737053	0.726973	0.726973
SL004861	O95256	IL18RAP	SL004861	IL-18 Rb	-0.0174809	0.0524649	0.739297	-0.033878	0.0525808	0.520029	-0.00865689	0.0523272	0.868747	0.0705661	0.0542142	0.194367	0.538174	0.538174
SL004875	Q9HB29	IL1RL2	SL004875	IL-1Rrp2	0.0839053	0.0453125	0.0653612	0.067085	0.045414	0.141005	0.180389	0.0451949	8.85974e-05	0.173232	0.0466277	0.000255411	0.00117751	0.00117751
SL005193	P57087	JAM2	SL005193	JAM-B	0.0482797	0.0388931	0.215749	0.0706392	0.0389794	0.0712625	0.138237	0.0387924	0.000445209	0.215485	0.0398215	1.57424e-07	8.52042e-06	8.52042e-06
SL005194	Q9BX67	JAM3	SL005194	JAM-C	0.0580488	0.0899672	0.51943	-0.0218674	0.090167	0.808593	0.0479834	0.0897342	0.593357	0.102478	0.0921147	0.267088	0.844219	0.844219
SL005196	Q13449	LSAMP	SL005196	LSAMP	-0.0602373	0.0385569	0.119605	-0.0395129	0.0386433	0.307626	0.0475267	0.0384569	0.217788	0.0249179	0.0396761	0.530611	0.120199	0.120199
SL004516	P11226	MBL2	SL004516	MBL	-0.15286	0.123357	0.216554	-0.302082	0.123631	0.0153056	-0.232898	0.123038	0.0596327	-0.202824	0.126302	0.109681	0.244229	0.244229
SL005205	O14931	NCR3	SL005205	NKp30	-0.0707077	0.0556656	0.205306	-0.0665425	0.0551206	0.228605	0.00698104	0.0548338	0.898806	0.00546665	0.0563091	0.922746	0.652852	0.652852
SL004862	Q9BQ51	PDCD1LG2	SL004862	PD-L2	0.0330163	0.045014	0.464027	-0.0133775	0.0451662	0.767359	0.0319071	0.0448322	0.477378	0.0209396	0.0460411	0.649683	0.713326	0.713326
SL004939	P18031	PTPN1	SL004939	PTP-1B	0.0503493	0.0582153	0.388013	0.057673	0.0583439	0.323955	0.12671	0.0584278	0.0311435	0.0958293	0.0595966	0.109226	0.477829	0.477829
SL005219	Q9Y336	SIGLEC9	SL005219	Siglec-9	0.597483	0.395236	0.131986	0.555131	0.396114	0.162435	-0.498589	0.394212	0.207238	0.669826	0.40467	0.0992458	0.0324799	0.0324799
SL005059	Q03167	TGFBR3	SL005059	TGF-b R III	0.029156	0.0380074	0.443803	0.029081	0.0380918	0.445984	0.0327519	0.037909	0.388514	0.12071	0.0389146	0.00216428	0.0314001	0.0314001
SL004687	Q969D9	TSLP	SL004687	TSLP	0.134128	0.0850575	0.116202	-0.0094871	0.0852461	0.911484	0.0904457	0.0852672	0.289934	0.128791	0.087092	0.140575	0.26806	0.26806
SL000384	P16410	CTLA4	SL000384	CTLA-4	0.119614	0.101642	0.240514	0.11637	0.102183	0.255979	0.264167	0.101323	0.00973934	0.164125	0.104832	0.118848	0.205976	0.205976
SL000250	P08697	SERPINF2	SL000250	a2-Antiplasmin	-0.00665571	0.0298306	0.823643	-0.0221504	0.0298968	0.459517	-0.0880105	0.0297533	0.00342105	-0.140174	0.0305426	7.32543e-06	1.28094e-05	1.28094e-05
SL000004	P09038	FGF2	SL000004	bFGF	0.0724066	0.194173	0.709571	0.336655	0.194648	0.085062	0.267703	0.193846	0.168628	0.284603	0.198688	0.153396	0.527452	0.527452
SL000338	P20810	CAST	SL000338	Calpastatin	0.0938954	0.0650059	0.149996	-0.0314238	0.0651516	0.630043	0.0495446	0.0648373	0.445576	0.13102	0.0668929	0.051372	0.28004	0.28004
SL003301	P55773	CCL23	SL003301	Ck-b-8-1	0.00304517	0.053775	0.954891	0.0407583	0.0538944	0.450269	0.145849	0.0536357	0.00704443	0.166459	0.0550586	0.00278506	8.98548e-06	8.98548e-06
SL005157	Q9NNX6	CD209	SL005157	DC-SIGN	0.111318	0.0703538	0.114971	0.149092	0.07051	0.0355548	0.0917894	0.0701716	0.192161	0.118196	0.0720331	0.102201	0.422202	0.422202
SL005158	Q9H2X3	CLEC4M	SL005158	DC-SIGNR	0.03122	0.0247567	0.208566	0.0661071	0.0248116	0.00826195	0.120123	0.0246926	2.13167e-06	0.107908	0.0253476	3.02217e-05	4.55467e-05	4.55467e-05
SL000428	P01215 P01225	CGA FSHB	SL000428	FSH	0.345183	0.149899	0.0221896	1.47727	0.150232	2.92036e-19	1.70461	0.149511	3.83126e-24	1.88143	0.153477	6.76984e-27	2.38121e-34	2.38121e-34
SL005164	P05162	LGALS2	SL005164	Galectin-2	-0.0160987	0.0699944	0.818299	0.0406667	0.0698448	0.56098	0.129481	0.0698675	0.0651457	0.171875	0.0713693	0.0168277	0.088619	0.088619
SL004271	P14136	GFAP	SL004271	GFAP	-0.0779878	0.0765487	0.309377	0.0451752	0.0768164	0.557052	0.0209461	0.0764826	0.784434	0.158845	0.0783991	0.0439182	0.183267	0.183267
SL004354	Q9UHD0	IL19	SL004354	IL-19	0.00132506	0.0355238	0.970278	0.0197715	0.0356033	0.579214	-0.0619229	0.0356121	0.0834172	-0.0671833	0.0363751	0.066049	0.0424146	0.0424146
SL001795	P01584	IL1B	SL001795	IL-1b	0.00585233	0.0739845	0.937021	0.0648375	0.0742791	0.383649	0.112566	0.0738502	0.128845	0.191511	0.0754415	0.0118043	0.342326	0.342326
SL003326	O14625	CXCL11	SL003326	I-TAC	0.0226049	0.113793	0.842713	0.00239043	0.114046	0.983296	0.246812	0.113498	0.0306857	0.416055	0.116509	0.000433331	0.00593091	0.00593091
SL000519	P10147	CCL3	SL000519	MIP-1a	0.103275	0.0824613	0.211699	0.12799	0.0826444	0.122838	0.322585	0.0822477	0.000116035	0.52767	0.0844296	1.98578e-09	1.41168e-07	1.41168e-07
SL008416	Q9UBG0	MRC2	SL008416	MRC2	-0.00206285	0.0393843	0.958274	-0.0139677	0.0394726	0.723772	-0.0135021	0.0392821	0.731373	0.0309489	0.0405275	0.445865	0.929966	0.929966
SL000164	P02144	MB	SL000164	Myoglobin	0.153817	0.0582782	0.00887934	0.147227	0.0584532	0.012464	0.180481	0.0581637	0.00215784	0.270478	0.0597789	9.73791e-06	0.000185964	0.000185964
SL000532	P09486	SPARC	SL000532	ON	0.183978	0.130188	0.158961	0.123028	0.130477	0.346719	0.118318	0.12985	0.363153	0.207857	0.133295	0.120289	0.49847	0.49847
SL003323	P55774	CCL18	SL003323	PARC	0.188437	0.0808568	0.0206491	0.280111	0.0810363	0.000651915	0.52893	0.0806474	3.57192e-10	0.630509	0.0827868	6.8321e-13	2.9879e-11	2.9879e-11
SL002704	P21246	PTN	SL002704	PTN	0.101803	0.0488543	0.0382868	0.247171	0.0489628	9.09585e-07	0.462078	0.0487278	3.31664e-18	0.715396	0.0500204	1.38953e-33	7.76094e-37	7.76094e-37
SL004260	Q9HD89	RETN	SL004260	resistin	-0.00362144	0.0638001	0.954784	-0.012265	0.0639417	0.848057	0.108358	0.0636348	0.0899597	0.200209	0.065323	0.00243855	0.0025391	0.0025391
SL000603	P07477	PRSS1	SL000603	Trypsin	0.0697179	0.063388	0.272553	0.0982679	0.0639033	0.125494	0.106962	0.0632133	0.0919956	0.142051	0.0648964	0.0296195	0.206446	0.206446
SL000017	P04275	VWF	SL000017	vWF	0.181943	0.138122	0.189067	0.0386874	0.138429	0.780132	0.129909	0.137764	0.346684	0.218556	0.141419	0.123618	0.898451	0.898451
SL000633	P48023	FASLG	SL000633	Fas ligand, soluble	0.01595	0.0756328	0.833163	-0.0472358	0.075799	0.533794	0.0171072	0.075435	0.820798	0.0720734	0.0777669	0.355017	0.594938	0.594938
SL004343	P49771	FLT3LG	SL004343	Flt3 ligand	0.0424298	0.068437	0.535891	-0.0234869	0.0682737	0.731157	0.107236	0.0678653	0.115469	0.138342	0.0696662	0.0482603	0.109978	0.109978
SL000437	P00738	HP	SL000437	Haptoglobin, Mixed Type	0.229051	0.11894	0.0553762	0.391217	0.118581	0.00112519	0.475588	0.118009	7.60025e-05	0.46905	0.121136	0.000140965	0.000137914	0.000137914
SL003308	P24394	IL4R	SL003308	IL-4 sR	0.0474531	0.0757795	0.531811	0.0098801	0.0763183	0.897108	0.0751343	0.0755823	0.321241	0.212562	0.077597	0.00664366	0.0393714	0.0393714
SL005204	P26718	KLRK1	SL005204	NKG2D	0.0466345	0.0717332	0.516278	-0.024141	0.0714448	0.735753	0.0411317	0.0710915	0.56345	0.204383	0.0733563	0.00578471	0.0508388	0.0508388
SL004689	O95388	WISP1	SL004689	WISP-1	-0.123725	0.0447772	0.00619031	-0.0755421	0.0448766	0.0936744	-0.0401136	0.0446613	0.370036	-0.113562	0.045846	0.0139713	0.0737519	0.0737519
SL004327	Q9Y275	TNFSF13B	SL004327	BAFF	0.0757058	0.0587943	0.199183	0.048962	0.0588755	0.406498	0.105093	0.0586628	0.0745484	0.190701	0.0603203	0.00178377	0.0127906	0.0127906
SL000325	P02748	C9	SL000325	C9	-0.0328282	0.0485927	0.49999	0.0323588	0.0487006	0.507075	0.136075	0.0484669	0.00542177	0.13357	0.0497526	0.00779054	0.00112274	0.00112274
SL000343	P07858	CTSB	SL000343	Cathepsin B	0.0722599	0.0486632	0.138952	0.139002	0.0487723	0.00477208	0.251626	0.048537	4.77845e-07	0.292716	0.0500758	1.73531e-08	7.85983e-07	7.85983e-07
SL004339	P12034	FGF5	SL004339	FGF-5	0.0271423	0.072224	0.707411	0.0121641	0.0724199	0.866759	0.110704	0.0717232	0.124106	0.116002	0.0736461	0.11662	0.616147	0.616147
SL003744	P17931	LGALS3	SL003744	Galectin-3	0.110773	0.0342049	0.00137979	0.156414	0.0342809	8.23397e-06	0.188204	0.0341163	9.31544e-08	0.206846	0.0350214	1.25525e-08	1.29533e-07	1.29533e-07
SL005234	O60383	GDF9	SL005234	GDF-9	0.0131192	0.0751685	0.861604	0.027172	0.075223	0.718272	0.0866728	0.0745535	0.246229	0.246649	0.076533	0.00145604	0.0321899	0.0321899
SL000468	P01871	IGHM IGJ IGK@ IGL@	SL000468	IgM	-0.191328	0.118808	0.108689	-0.132243	0.119072	0.2679	-0.120957	0.1185	0.308459	0.0550506	0.121644	0.651298	0.266116	0.266116
SL000478	P60568	IL2	SL000478	IL-2	0.0172749	0.0909045	0.849452	-0.0344114	0.0912119	0.706324	0.210593	0.0905374	0.0208949	0.141543	0.0929786	0.129315	0.0773379	0.0773379
SL001718	P35225	IL13	SL001718	IL-13	0.0373263	0.0759482	0.623569	0.0136279	0.0761167	0.858066	0.0474504	0.0757494	0.531673	0.0424881	0.078497	0.588852	0.862474	0.862474
SL002508	O95998	IL18BP	SL002508	IL-18 BPa	0.0495259	0.0445156	0.267068	0.158347	0.0446144	0.000468726	0.275741	0.0444003	2.46331e-09	0.414555	0.0455782	4.66089e-17	5.07654e-21	5.07654e-21
SL003309	P18428	LBP	SL003309	LBP	-0.0256121	0.0339201	0.450985	0.0149535	0.0337702	0.65833	0.0872758	0.0336095	0.0100227	0.0296781	0.0345245	0.390899	0.0224819	0.0224819
SL003324	P00742	F10	SL003324	Coagulation Factor Xa	-0.0672874	0.0404801	0.0978338	-0.00762734	0.0405699	0.851039	-0.0880041	0.0403752	0.0303023	-0.137322	0.0414463	0.00107172	0.00300337	0.00300337
SL002640	P49763	PGF	SL002640	PlGF	0.0216	0.0674064	0.748925	-0.00283084	0.0676422	0.966655	0.0650535	0.0673482	0.335104	0.186536	0.0690359	0.00741027	0.0550522	0.0550522
SL005152	Q99969	RARRES2	SL005152	TIG2	0.0301848	0.0490423	0.538845	0.120954	0.0491512	0.0146002	0.182017	0.0489153	0.000249664	0.229081	0.0502129	8.25374e-06	5.45559e-05	5.45559e-05
SL005227	Q9BZM6	ULBP1	SL005227	ULBP-1	-0.073001	0.0968675	0.451867	0.0388035	0.0965187	0.688043	0.0203728	0.0966692	0.833275	0.139794	0.0990738	0.159624	0.60266	0.60266
SL005228	Q9BZM5	ULBP2	SL005228	ULBP-2	0.0173683	0.0738248	0.814215	-0.0294808	0.0739902	0.690677	0.0270703	0.0736333	0.713486	0.0416977	0.0759677	0.58362	0.731424	0.731424
SL005233	Q9HAV5	EDA2R	SL005233	XEDAR	0.0357856	0.0576121	0.535129	0.0563342	0.0577288	0.330187	0.099363	0.057817	0.0870608	0.23947	0.0598758	8.60306e-05	0.00562349	0.00562349
SL004771	O14965	AURKA	SL004771	Aurora kinase A	-0.0949275	0.0812405	0.243846	-0.0869843	0.0813321	0.285987	-0.0821095	0.0805436	0.309083	0.136758	0.0833028	0.102043	0.0714365	0.0714365
SL006918	P28482	MAPK1	SL006918	MK01	0.00827802	0.135133	0.951207	-0.0725603	0.135433	0.592641	0.0584578	0.134783	0.664902	0.0394273	0.138359	0.775929	0.900761	0.900761
SL003733	Q9NR28	DIABLO	SL003733	SMAC	0.0993475	0.0364989	0.00699153	0.196465	0.0365807	1.93011e-07	0.184557	0.0365897	9.30257e-07	0.350952	0.0373736	6.41594e-18	7.79227e-17	7.79227e-17
SL004486	P49767	VEGFC	SL004486	VEGF-C	-0.0170661	0.0700719	0.807797	-0.0404557	0.0702275	0.565136	0.052768	0.0698904	0.451019	0.150319	0.0717445	0.0372521	0.259857	0.259857
SL002524	P01730	CD4	SL002524	sCD4	0.0373306	0.0494992	0.451525	0.0686527	0.0496091	0.167745	0.115079	0.049371	0.020628	0.143236	0.0506808	0.00512605	0.105124	0.105124
SL003305	P01589	IL2RA	SL003305	IL-2 sRa	-0.0238843	0.0821098	0.771407	-0.092517	0.0826711	0.264281	-0.118799	0.0824713	0.151107	-0.0653559	0.0841035	0.437915	0.723402	0.723402
SL001800	P20333	TNFRSF1B	SL001800	TNF sR-II	0.00911886	0.0422567	0.829339	0.0639697	0.04253	0.133938	0.234446	0.0421493	7.42937e-08	0.303241	0.0432661	2.69032e-11	2.01846e-14	2.01846e-14
SL005215	P20138	CD33	SL005215	Siglec-3	0.0496813	0.0787149	0.528568	0.00883169	0.0788896	0.910961	0.0193332	0.078511	0.805711	0.0731363	0.0805938	0.365113	0.922976	0.922976
SL004626	Q9UNA0	ADAMTS5	SL004626	ADAMTS-5	0.096946	0.0505923	0.0565822	0.240204	0.0507046	3.80026e-06	0.480844	0.0504613	2.4138e-18	0.679534	0.0517999	1.07749e-29	1.37485e-31	1.37485e-31
SL010368	P35475	IDUA	SL010368	IDUA	-0.0171369	0.0814602	0.833566	-0.0871958	0.081631	0.286573	0.0680914	0.0811356	0.402219	0.0421693	0.0832699	0.613053	0.449034	0.449034
SL007261	P50579	METAP2	SL007261	AMPM2	0.0595272	0.129101	0.645173	-0.0352549	0.129388	0.785503	-0.0680947	0.128767	0.597441	-0.181509	0.132183	0.171043	0.286399	0.286399
SL004469	P05067	APP	SL004469	amyloid precursor protein	0.125652	0.120975	0.300059	0.0443622	0.121244	0.714783	0.0947506	0.120662	0.433115	0.211984	0.123863	0.0883541	0.442352	0.442352
SL008956	P15848	ARSB	SL008956	ARSB	-0.079335	0.0672232	0.239167	-0.0695	0.0677874	0.30633	0.0283324	0.0673781	0.674519	0.0599807	0.0688337	0.384465	0.514233	0.514233
SL008611	Q02083	NAAA	SL008611	ASAHL	-0.0116297	0.117583	0.921299	-0.0564817	0.117844	0.632188	0.00340305	0.117278	0.976876	-0.00373456	0.120389	0.97528	0.996125	0.996125
SL008421	Q9UHI8	ADAMTS1	SL008421	ATS1	0.0108635	0.0713401	0.879103	-0.0362254	0.0714977	0.612879	0.0431666	0.0711542	0.544678	0.146159	0.0733852	0.047601	0.16364	0.16364
SL006610	Q76LX8	ADAMTS13	SL006610	ATS13	-0.0228565	0.0482992	0.636502	-0.117471	0.0484064	0.016007	-0.167819	0.0481741	0.000592595	-0.248137	0.0494521	1.04928e-06	3.63697e-05	3.63697e-05
SL010369	P22748	CA4	SL010369	Carbonic Anhydrase IV	0.0901486	0.0484833	0.0642622	0.0254824	0.0485632	0.600283	0.11615	0.048337	0.0170651	0.187312	0.049685	0.000207995	0.00347819	0.00347819
SL007280	P53634	CTSC	SL007280	CATC	0.0382757	0.0453217	0.399256	0.053115	0.0454233	0.24349	0.0949724	0.0452041	0.0367423	0.122966	0.0466372	0.00894865	0.152107	0.152107
SL009213	P10619	CTSA	SL009213	Cathepsin A	0.0707811	0.085313	0.407593	0.0310904	0.0855024	0.716477	0.171198	0.085092	0.0454001	0.185523	0.0873494	0.0347495	0.132866	0.132866
SL004673	P25774	CTSS	SL004673	Cathepsin S	0.0388482	0.0447622	0.386369	0.0594981	0.0448616	0.186075	0.144866	0.0446463	0.0013512	0.219962	0.0458307	2.87076e-06	0.000113831	0.000113831
SL010371	P49961	ENTPD1	SL010371	CD39	0.0520373	0.0386837	0.179909	-0.00284234	0.038974	0.941927	0.0827489	0.0385836	0.0330468	0.155644	0.0399928	0.000130956	0.000698171	0.000698171
SL000358	P08709	F7	SL000358	Coagulation Factor VII	0.0181324	0.0486473	0.709692	-0.0209258	0.0487553	0.668181	0.0835963	0.0485213	0.0862603	0.0723674	0.0498085	0.147617	0.24707	0.24707
SL002525	P06681	C2	SL002525	C2	0.018973	0.0375245	0.613614	0.00952679	0.0378388	0.801443	0.100798	0.037428	0.00760481	0.0122605	0.0384219	0.749943	0.109198	0.109198
SL007284	P54108	CRISP3	SL007284	CRIS3	0.00444762	0.0739848	0.952116	-0.122905	0.073742	0.0969478	-0.0615904	0.0733884	0.402214	0.0613101	0.0753383	0.41661	0.0975915	0.0975915
SL010372	P98073	TMPRSS15	SL010372	Enterokinase	-0.0031328	0.0466279	0.946492	-0.0329297	0.0467308	0.481736	0.0532958	0.046506	0.252998	0.121263	0.0480958	0.0123762	0.0151822	0.0151822
SL012783	Q96NZ8	WFIKKN1	SL012783	WFKN1	0.0130592	0.0609439	0.830517	-0.0647327	0.0610792	0.290345	-0.112376	0.0607861	0.0657887	-0.0766006	0.0623986	0.220857	0.30822	0.30822
SL002695	Q96KP4	CNDP2	SL002695	Glutamate carboxypeptidase	0.0537854	0.0640718	0.402089	-0.0412319	0.064214	0.52145	0.0403193	0.0639058	0.528724	0.139461	0.0656011	0.0345823	0.105895	0.105895
SL008759	Q9HCN6	GP6	SL008759	GPVI	0.0445987	0.114647	0.697631	-0.0921231	0.114901	0.423524	0.0526639	0.11435	0.645558	-0.013137	0.117383	0.910988	0.713326	0.713326
SL000678	P22749	GNLY	SL000678	Granulysin	0.00602212	0.077115	0.937823	0.0145092	0.077314	0.851305	0.238103	0.0768979	0.00220466	0.269028	0.0787667	0.000753597	0.000760245	0.000760245
SL008023	P10915	HAPLN1	SL008023	HPLN1	0.0429528	0.0548021	0.43399	-0.00571647	0.0546125	0.916728	0.0414249	0.0543627	0.446849	0.132937	0.0560203	0.0184811	0.237658	0.237658
SL007122	P14735	IDE	SL007122	IDE	-0.0276582	0.0699388	0.692869	-0.0153104	0.0700941	0.827291	-0.0160558	0.0697576	0.818168	0.0442037	0.0716082	0.537651	0.960993	0.960993
SL008639	P22304	IDS	SL008639	IDS	0.00733909	0.0607298	0.903918	0.0246721	0.0609352	0.685937	0.166712	0.0604846	0.00631925	0.202155	0.0621155	0.00130845	0.00197861	0.00197861
SL003916	Q9UKR0	KLK12	SL003916	kallikrein 12	-0.0198489	0.0773819	0.797791	-0.0365514	0.0775537	0.637872	0.0444474	0.0771814	0.56526	0.108663	0.0792289	0.171558	0.715617	0.715617
SL003918	Q9UKR3	KLK13	SL003918	kallikrein 13	0.000546207	0.041711	0.989564	-0.0414615	0.0418001	0.322307	-0.024456	0.0415449	0.556674	0.0616392	0.0430635	0.15371	0.298326	0.298326
SL003863	Q9Y337	KLK5	SL003863	kallikrein 5	-0.0825874	0.0692833	0.234496	0.0292653	0.0690449	0.67207	0.0663836	0.0687137	0.335027	0.147722	0.0708319	0.0381382	0.116846	0.116846
SL010393	Q8NCW0	KREMEN2	SL010393	KREM2	0.0485288	0.0823274	0.556136	0.00557885	0.0825075	0.94615	0.0905301	0.0821115	0.271396	0.145918	0.0846396	0.0860655	0.753733	0.753733
SL007100	P09960	LTA4H	SL007100	LKHA4	-0.18248	0.0944457	0.0545785	-0.237475	0.0946554	0.0128051	0.0413119	0.0942011	0.661401	0.200728	0.0967001	0.0390306	0.000317059	0.000317059
SL008904	Q9Y5Y7	LYVE1	SL008904	LYVE1	0.0246208	0.0508201	0.628518	0.0758355	0.0509241	0.13782	0.0508367	0.0506789	0.31687	0.108798	0.052431	0.0391026	0.16388	0.16388
SL006992	O15232	MATN3	SL006992	MATN3	0.0293879	0.0398058	0.461107	-0.0425207	0.0399004	0.287704	0.034118	0.0399897	0.394464	0.165823	0.0409725	7.11128e-05	0.000250313	0.000250313
SL005437	Q9NQ76	MEPE	SL005437	MEPE	-0.00330724	0.0544844	0.951651	-0.0342806	0.0546057	0.530776	0.0224154	0.0546221	0.68192	0.137093	0.0560494	0.0152083	0.0164199	0.0164199
SL010374	P53582	METAP1	SL010374	METAP1	-0.0348765	0.131792	0.79153	-0.0606476	0.132085	0.646557	-0.0619158	0.131451	0.638075	-0.123775	0.134938	0.359965	0.80903	0.80903
SL010375	Q9NR71	ASAH2	SL010375	ASAH2	-0.0527416	0.076673	0.492229	-0.143646	0.0765004	0.0616967	-0.143429	0.0761343	0.0608521	-0.162788	0.0781639	0.0383984	0.0920014	0.0920014
SL000640	P14543	NID1	SL000640	Nidogen	0.0226029	0.0471411	0.63206	0.0129794	0.0472458	0.783778	0.0679832	0.047019	0.149582	0.146375	0.0482664	0.0027035	0.0849729	0.0849729
SL005797	P01833	PIGR	SL005797	PIGR	-0.102667	0.0691796	0.139168	-0.198662	0.0693332	0.0045535	-0.202672	0.0690004	0.00364945	-0.0693442	0.0708309	0.328607	0.0448674	0.0448674
SL004457	P07093	SERPINE2	SL004457	Protease nexin I	0.0405962	0.0734149	0.580826	-0.0605255	0.0735755	0.411577	0.0455923	0.0732224	0.534133	0.230452	0.0754768	0.00253245	0.0290517	0.0290517
SL010378	P07949	RET	SL010378	RET	-0.216837	0.075841	0.00464229	-0.445163	0.0759793	1.61668e-08	-0.623019	0.0756982	1.43738e-14	-0.623105	0.0777413	5.68745e-14	3.08822e-17	3.08822e-17
SL003770	Q8N474	SFRP1	SL003770	SARP-2	0.12382	0.047794	0.0101985	0.169571	0.0479561	0.000492413	0.193303	0.0478364	7.29057e-05	0.270829	0.0488859	8.3459e-08	3.21804e-05	3.21804e-05
SL010379	Q14563	SEMA3A	SL010379	Semaphorin 3A	-0.0443435	0.0593233	0.455539	-0.103937	0.0594549	0.0817807	-0.0654894	0.0591741	0.269579	-0.0772734	0.0611937	0.207963	0.520516	0.520516
SL004118	P13686	ACP5	SL004118	TrATPase	-0.036147	0.0433556	0.4053	0.0462475	0.0434518	0.288296	0.0953766	0.0432433	0.0284075	0.142647	0.0443905	0.00150028	0.0239383	0.0239383
SL010390	Q76M96	CCDC80	SL010390	URB	0.0185893	0.0461186	0.687268	0.0879579	0.046221	0.0582966	0.213732	0.0459991	5.69895e-06	0.498396	0.0472194	1.76943e-21	2.43638e-22	2.43638e-22
SL010391	Q8TEU8	WFIKKN2	SL010391	WFKN2	-0.0172103	0.0546463	0.753094	-0.055316	0.0547676	0.313555	-0.0230525	0.0545048	0.672733	0.0652724	0.0559507	0.244583	0.520841	0.520841
SL004661	P16112	ACAN	SL004661	Aggrecan	-0.00209675	0.0519209	0.967823	-0.0205533	0.0520344	0.693216	0.098543	0.0517847	0.0583085	0.122927	0.0533791	0.0221858	0.054528	0.054528
SL006803	Q9Y5C1	ANGPTL3	SL006803	ANGL3	-0.0322118	0.0577193	0.57734	-0.00650392	0.0578926	0.910649	0.0517737	0.0576059	0.36973	0.0733702	0.0592056	0.216529	0.748285	0.748285
SL006544	Q15582	TGFBI	SL006544	BGH3	0.0363085	0.0390823	0.353854	0.123147	0.0391691	0.00188704	0.206464	0.0389811	2.76633e-07	0.297133	0.0400152	2.19843e-12	9.82907e-11	9.82907e-11
SL007804	P21810	BGN	SL007804	BGN	0.0104461	0.0604374	0.862929	0.110317	0.0603545	0.0688892	0.180053	0.0599089	0.00294986	0.217537	0.0615251	0.000492793	0.000597635	0.000597635
SL000310	P00736	C1R	SL000310	C1r	0.0571015	0.0431404	0.186955	0.052925	0.0432411	0.222234	0.14419	0.0433226	0.00101877	0.087585	0.0441715	0.0485859	0.0111384	0.0111384
SL010449	Q9NS85	CA10	SL010449	Carbonic Anhydrase X	-0.0615611	0.0386195	0.112317	-0.0587841	0.0384489	0.127684	0.022502	0.0382689	0.557119	0.0375095	0.039605	0.3446	0.257056	0.257056
SL008773	Q6YHK3	CD109	SL008773	CD109	0.035108	0.0489372	0.473858	0.00340162	0.0490748	0.9448	0.100605	0.0487177	0.0400526	0.193714	0.0500983	0.000144099	0.000800943	0.000800943
SL002706	P06734	FCER2	SL002706	CD23	-0.091705	0.0727318	0.20864	-0.0637895	0.0728933	0.382432	0.0976185	0.0725434	0.179744	-0.0117799	0.0744679	0.874449	0.16388	0.16388
SL010450	P09326	CD48	SL010450	CD48	-0.0408367	0.0410297	0.320652	-0.0296984	0.0411208	0.4709	0.0762926	0.0409223	0.0635664	0.101779	0.0424067	0.0171983	0.00488556	0.00488556
SL006108	O43866	CD5L	SL006108	CD5L	-0.125999	0.092848	0.176102	-0.0811168	0.0930542	0.384276	0.0672328	0.0926076	0.468582	0.193538	0.0950643	0.0429156	0.00625599	0.00625599
SL010451	P0CG37	CFC1	SL010451	CFC1	0.103045	0.0525083	0.0509273	0.0153767	0.0526157	0.770365	0.125111	0.0523625	0.0176937	0.181642	0.0541727	0.00093584	0.0158644	0.0158644
SL008623	Q02246	CNTN2	SL008623	CNTN2	0.102663	0.0642791	0.111618	0.114548	0.0644231	0.0767283	0.179578	0.0641124	0.00553223	0.235227	0.0661449	0.000457433	0.0678955	0.0678955
SL010454	Q8IWV2	CNTN4	SL010454	Contactin-4	0.00674923	0.0380838	0.859492	0.0391236	0.0381684	0.306432	0.061479	0.0379852	0.106931	0.12502	0.0389929	0.00153678	0.00543358	0.00543358
SL010455	O94779	CNTN5	SL010455	Contactin-5	0.00496379	0.0457054	0.913613	-0.0384475	0.0458064	0.402158	0.0518518	0.0460711	0.261577	0.0959773	0.0468017	0.0414426	0.168998	0.168998
SL007049	O76096	CST7	SL007049	CYTF	0.0122664	0.0911039	0.893015	-0.0465575	0.0911542	0.610023	0.0911089	0.0897539	0.31115	0.129334	0.0921863	0.162006	0.299039	0.299039
SL004438	Q15828	CST6	SL004438	Cystatin M	-0.0575039	0.0617659	0.352836	-0.129383	0.061903	0.0377126	-0.201192	0.061606	0.00125892	-0.15348	0.0632403	0.0159996	0.156123	0.156123
SL010457	Q9NR61	DLL4	SL010457	DLL4	-0.033011	0.0507406	0.515973	0.0361255	0.0511404	0.480665	0.113909	0.0506403	0.0254476	0.160314	0.0520526	0.00232657	0.0100014	0.0100014
SL010459	P12318	FCGR2A	SL010459	FCG2A	-0.218173	0.35602	0.540609	-0.251938	0.356811	0.480853	0.00976024	0.355098	0.978096	-0.0994611	0.364518	0.78521	0.979391	0.979391
SL010460	P31994	FCGR2B	SL010460	FCG2B	-0.064755	0.12107	0.59327	-0.0385543	0.121339	0.750971	0.10873	0.120757	0.36885	0.157069	0.12396	0.206411	0.544912	0.544912
SL008609	O75015	FCGR3B	SL008609	FCG3B	-0.0678328	0.0573632	0.238228	0.0460582	0.0574905	0.423879	0.0944426	0.0572146	0.100176	0.1386	0.0587324	0.0191223	0.0122459	0.0122459
SL010461	P12314	FCGR1A	SL010461	FCGR1	-0.170167	0.0736676	0.0217866	-0.232619	0.0738887	0.00186199	-0.129096	0.0735227	0.0804532	-0.133452	0.0755644	0.0787221	0.0707879	0.0707879
SL006542	Q15485	FCN2	SL006542	FCN2	0.0134552	0.0517379	0.795048	0.0495953	0.0518538	0.339861	0.0691477	0.0516037	0.181587	0.0121668	0.0532397	0.819439	0.722336	0.722336
SL004858	P56159	GFRA1	SL004858	GFRa-1	0.128272	0.0501877	0.0112434	0.188366	0.0502984	0.00022853	0.237561	0.0500565	3.66549e-06	0.301204	0.0517677	1.99853e-08	5.70065e-06	5.70065e-06
SL010463	Q8N158	GPC2	SL010463	GPC2	0.0214007	0.0659728	0.745944	-0.0590158	0.0661427	0.373204	-0.00326009	0.0658196	0.96054	0.0597001	0.0677302	0.379012	0.434302	0.434302
SL004466	P05546	SERPIND1	SL004466	Heparin cofactor II	0.0095514	0.0422173	0.821214	0.0765324	0.0423111	0.0717929	0.025118	0.042108	0.551421	0.0437448	0.043225	0.312594	0.547994	0.547994
SL004860	O43464	HTRA2	SL004860	HTRA2	0.0367519	0.0538261	0.495439	0.0451849	0.0539789	0.40343	0.0880515	0.0535846	0.101727	0.084558	0.0553677	0.128107	0.585789	0.585789
SL005087	Q16270	IGFBP7	SL005087	IGFBP-7	0.0546508	0.0425945	0.200772	0.145225	0.0426891	0.000789564	0.124893	0.0424842	0.00362116	0.190526	0.0436112	1.89466e-05	0.00106717	0.00106717
SL007385	Q13007	IL24	SL007385	IL24	-0.0328561	0.0763467	0.667346	-0.0490587	0.0764589	0.521757	0.0227201	0.0757202	0.764411	0.176744	0.0777424	0.0239337	0.108946	0.108946
SL010464	Q6UXM1	LRIG3	SL010464	LRIG3	0.0180337	0.0314558	0.567003	-0.0169833	0.0315256	0.590607	-0.0484721	0.0313743	0.123736	-0.0448768	0.0322066	0.164849	0.391609	0.391609
SL004610	Q14114	LRP8	SL004610	LRP8	-0.0862823	0.0400579	0.0323123	-0.103831	0.0405964	0.0111985	-0.0471883	0.040118	0.240748	-0.0339339	0.0411416	0.410359	0.132137	0.132137
SL007674	Q9HBG7	LY9	SL007674	LY9	-0.0667364	0.0626333	0.287778	-0.111118	0.0628431	0.0783747	0.0766781	0.0623784	0.220254	0.0251349	0.0643234	0.696342	0.0223636	0.0223636
SL010465	O00339	MATN2	SL010465	MATN2	0.00907204	0.0402515	0.821881	0.0221062	0.0403408	0.584235	0.0502426	0.0401472	0.212044	0.146604	0.0412123	0.000455308	0.0386778	0.0386778
SL004805	Q9BY67	CADM1	SL004805	Nectin-like protein 2	-0.0126606	0.0354849	0.721581	-0.00866325	0.0356058	0.807985	0.0596438	0.0353412	0.0928512	0.118518	0.0364795	0.00133411	0.000871815	0.000871815
SL007673	Q9HB63	NTN4	SL007673	NET4	0.00827931	0.044124	0.851327	-0.00782361	0.044222	0.85973	-0.0444803	0.0440097	0.31323	-0.0223137	0.0451772	0.621839	0.723402	0.723402
SL004515	O75594	PGLYRP1	SL004515	PGRP-S	0.126264	0.126258	0.31835	0.108308	0.126701	0.393543	0.0229622	0.126758	0.856412	0.147646	0.129316	0.254765	0.589691	0.589691
SL010468	Q6NW40	RGMB	SL010468	RGMB	0.0290969	0.0382697	0.44785	-0.00556735	0.0383547	0.884717	0.0687499	0.0381706	0.0729991	0.111759	0.0391832	0.00473845	0.0237856	0.0237856
SL010469	Q6ZVN8	HFE2	SL010469	RGM-C	-0.0396487	0.0468718	0.398494	-0.102161	0.0469759	0.0306723	-0.157712	0.0467505	0.000871455	-0.0908359	0.0479907	0.0596481	0.0199127	0.0199127
SL001998	P10646	TFPI	SL001998	TFPI	0.0656371	0.0453841	0.149478	0.226443	0.0454668	1.25277e-06	0.234138	0.0452987	5.14586e-07	0.281225	0.0465213	6.04347e-09	1.85327e-09	1.85327e-09
SL007206	P35442	THBS2	SL007206	TSP2	0.0814544	0.0612438	0.184841	0.0847497	0.0613798	0.168704	0.114436	0.0610852	0.0622893	0.215979	0.0627057	0.000680726	0.0158383	0.0158383
SL007207	P35443	THBS4	SL007207	TSP4	0.0284761	0.0449143	0.526709	0.121065	0.0450191	0.00769188	0.170138	0.045104	0.000206331	0.282125	0.0459878	3.73276e-09	2.71135e-07	2.71135e-07
SL006892	P00519	ABL1	SL006892	ABL1	-0.03868	0.0593077	0.514943	-0.0952025	0.0600391	0.114217	0.0627477	0.0591502	0.289909	0.0822641	0.0614842	0.182256	0.0127783	0.0127783
SL005574	Q03154	ACY1	SL005574	Aminoacylase-1	0.0786636	0.085774	0.360054	0.121886	0.0859644	0.157589	-0.00295604	0.0855519	0.972467	-0.0324161	0.0878214	0.712384	0.61315	0.61315
SL000272	P01008	SERPINC1	SL000272	Antithrombin III	-0.023622	0.0266723	0.376742	0.00599861	0.0267315	0.822645	-0.015541	0.0266032	0.559677	-0.0667528	0.027309	0.0152668	0.150324	0.150324
SL010520	Q96GD4	AURKB	SL010520	AURKB	-0.0114865	0.0447961	0.797862	-0.0257157	0.044871	0.567142	0.0519234	0.0446606	0.246204	0.104827	0.046139	0.0240237	0.0983036	0.0983036
SL002792	P25098	ADRBK1	SL002792	BARK1	-0.0441731	0.138279	0.749677	-0.127058	0.138586	0.360203	-0.0238219	0.137921	0.863023	-0.175927	0.14158	0.215286	0.561012	0.561012
SL003994	P13497	BMP1	SL003994	BMP-1	-0.0333564	0.0540477	0.537741	-0.0650672	0.0541689	0.230923	-0.0537937	0.0539075	0.319392	-0.140899	0.0556166	0.011968	0.00173947	0.00173947
SL010491	Q9UQM7	CAMK2A	SL010491	CAMK2A	0.0452292	0.0779243	0.562201	0.00431246	0.0784783	0.956226	0.109385	0.0777215	0.160673	0.0658976	0.0797932	0.40975	0.610794	0.610794
SL010492	Q13554	CAMK2B	SL010492	CAMK2B	0.068841	0.0887459	0.438732	-0.0113021	0.0888848	0.898931	0.0680004	0.0880279	0.440633	0.0361389	0.0908033	0.691012	0.72919	0.72919
SL010288	P23280	CA6	SL010288	Carbonic anhydrase 6	0.0440291	0.0982788	0.654576	0.0147094	0.098497	0.881418	-0.230896	0.0980243	0.0193423	-0.242173	0.100625	0.0168906	0.00171959	0.00171959
SL004868	P43166	CA7	SL004868	Carbonic anhydrase VII	-0.0718497	0.0671608	0.285833	-0.000206758	0.0673091	0.997552	-0.0195576	0.0669858	0.770578	0.0962084	0.0690861	0.165101	0.437091	0.437091
SL010495	P24941 P20248	CDK2 CCNA2	SL010495	CDK2/cyclin A	-0.028927	0.0508607	0.570088	-0.047677	0.050642	0.347475	0.00656525	0.0503841	0.896441	0.153394	0.051807	0.0033934	0.00564613	0.00564613
SL010496	Q00535 Q15078	CDK5 CDK5R1	SL010496	CDK5/p35	-0.0484882	0.0422551	0.252378	-0.072223	0.0425063	0.0906678	0.0140449	0.0421719	0.739412	0.0771902	0.0433092	0.0760358	0.0363703	0.0363703
SL010522	P49336 P24863	CDK8 CCNC	SL010522	CDK8/cyclin C	0.0159994	0.0628891	0.799411	0.0602661	0.0630277	0.339992	0.0653745	0.063047	0.300873	0.0598587	0.0643944	0.353581	0.894564	0.894564
SL003726	O96017	CHEK2	SL003726	Chk2	-0.0403744	0.150866	0.789237	0.00583764	0.149507	0.968888	-0.146446	0.149468	0.328242	-0.0116988	0.152768	0.939026	0.844219	0.844219
SL010610	Q9UJ71	CD207	SL010610	CLC4K	-0.0510393	0.0501074	0.309479	-0.019168	0.0499574	0.70157	0.0326817	0.0499684	0.513744	0.105539	0.0510373	0.0397846	0.159053	0.159053
SL009400	Q9BU40	CHRDL1	SL009400	CRDL1	0.0599359	0.0483304	0.216197	0.156337	0.0484377	0.00143116	0.391018	0.0482052	3.03175e-14	0.684885	0.049484	4.60192e-32	3.87197e-35	3.87197e-35
SL004781	P41240	CSK	SL004781	CSK	-0.0696805	0.192599	0.717842	-0.212387	0.193027	0.272358	-0.0457102	0.1921	0.812133	-0.194775	0.197196	0.324331	0.645577	0.645577
SL006910	O60911	CTSV	SL006910	Cathepsin V	-0.168805	0.0613353	0.00639646	-0.398947	0.0617318	6.16623e-10	-0.545167	0.0611798	1.64754e-16	-0.595704	0.0628012	3.3392e-18	1.9911e-20	1.9911e-20
SL010612	Q9UBT3	DKK4	SL010612	Dkk-4	0.156906	0.080441	0.0523285	0.22959	0.0806196	0.00480218	0.405972	0.0802326	8.60388e-07	0.607534	0.0823611	2.96167e-12	1.78717e-11	1.78717e-11
SL006550	Q16610	ECM1	SL006550	ECM1	0.00251593	0.0385664	0.948043	-0.0283937	0.038652	0.463336	0.0120087	0.0384665	0.755184	0.00558429	0.039487	0.887662	0.833492	0.833492
SL006777	Q9UGM5	FETUB	SL006777	FETUB	-0.11831	0.0703031	0.0937834	-0.123121	0.0704671	0.08196	-0.267324	0.0702016	0.000180558	-0.231328	0.0716037	0.00141903	0.0104662	0.0104662
SL004654	P20718	GZMH	SL004654	Granzyme H	0.0720344	0.0694301	0.300598	-0.0200867	0.069582	0.773091	0.110587	0.069248	0.111659	0.230277	0.0713801	0.0014393	0.00796776	0.00796776
SL010499	P08631	HCK	SL010499	HCK	-0.0018787	0.0726966	0.979405	0.00128701	0.0731518	0.985978	0.0820576	0.0725001	0.258896	0.0708223	0.0744221	0.342293	0.708048	0.708048
SL010613	Q8NFM7	IL17RD	SL010613	IL-17 RD	0.0328979	0.0370658	0.375721	-0.0749087	0.0371492	0.0449332	-0.0118821	0.0371507	0.749387	0.0447087	0.0381428	0.242369	0.00960558	0.00960558
SL000064	P49862	KLK7	SL000064	Kallikrein 7	0.0030132	0.0563347	0.95739	-0.091188	0.0564597	0.107666	-0.223221	0.0561888	9.52249e-05	-0.117801	0.0576794	0.042263	0.000289694	0.000289694
SL007228	P41743	PRKCI	SL007228	KPCI	-0.0417957	0.0931351	0.654028	-0.0964788	0.0933408	0.302409	-0.0438238	0.0928924	0.637543	-0.0404439	0.0958051	0.673315	0.79858	0.79858
SL010500	P07948	LYN	SL010500	LYNB	-0.0554587	0.1695	0.743824	-0.169685	0.169877	0.318911	0.00286917	0.169061	0.986474	-0.179826	0.173546	0.301209	0.508004	0.508004
SL010508	O75914	PAK3	SL010508	PAK3	-0.0721484	0.0568759	0.205905	-0.0204098	0.0573014	0.722033	0.020021	0.0567302	0.724477	0.0935695	0.0582368	0.109503	0.316652	0.316652
SL010510	Q9P286	PAK7	SL010510	PAK7	0.00103077	0.0527986	0.984441	-0.0832572	0.0532303	0.119189	0.0472384	0.0529174	0.372973	0.106325	0.0540636	0.0504407	0.040656	0.040656
SL000550	P05154	SERPINA5	SL000550	PCI	0.0710251	0.320503	0.824819	0.325708	0.321215	0.311658	-0.167607	0.319673	0.600572	0.0770367	0.328154	0.814606	0.777909	0.777909
SL010512	P42336 P27986	PIK3CA PIK3R1	SL010512	PIK3CA/PIK3R1	0.0956693	0.0801234	0.233709	-0.0487651	0.0802913	0.544222	0.0539971	0.0798041	0.499332	0.092032	0.0819033	0.262336	0.313535	0.313535
SL007250	P48736	PIK3CG	SL007250	PK3CG	0.0508235	0.0537256	0.345158	0.0283262	0.0541275	0.601257	0.100227	0.0535878	0.0627205	0.174048	0.0550111	0.00176883	0.0987396	0.0987396
SL017614	P31749 P31751 Q9Y243	AKT1 AKT2 AKT3	SL017614	PKB a/b/g	-0.0491084	0.122113	0.687946	-0.039995	0.122385	0.74412	0.048799	0.121797	0.689046	-0.00476288	0.125028	0.969646	0.921232	0.921232
SL005258	P53350	PLK1	SL005258	PLK-1	-0.0639144	0.0697101	0.360185	-0.125735	0.0694549	0.071564	0.1088	0.0690933	0.116715	0.115739	0.0709486	0.104206	0.00337405	0.00337405
SL000565	P00797	REN	SL000565	Renin	-0.00738829	0.0909291	0.935312	0.0143498	0.0911406	0.875032	0.110798	0.0913058	0.226201	0.329651	0.093101	0.000483557	0.00223866	0.00223866
SL010616	Q06124	PTPN11	SL010616	SHP-2	0.0276866	0.0795978	0.728288	-0.0147815	0.0797646	0.853147	0.101903	0.0792806	0.199975	0.145536	0.0813661	0.0749969	0.313535	0.313535
SL007560	Q8WWQ8	STAB2	SL007560	STAB2	0.0040404	0.0451781	0.928817	-0.0319046	0.0452778	0.481753	0.0591081	0.04506	0.19092	0.0826981	0.0466004	0.0772947	0.213144	0.213144
SL007747	Q9UHD2	TBK1	SL007747	TBK1	0.021394	0.0820395	0.7945	0.0337587	0.0822211	0.681763	0.00797964	0.0818261	0.9224	0.107591	0.0843802	0.203583	0.784744	0.784744
SL005261	P17706	PTPN2	SL005261	TCPTP	0.0471323	0.0475759	0.322899	-0.0216687	0.0474411	0.648287	0.040208	0.0472137	0.395323	0.145567	0.0487124	0.00311381	0.0140197	0.0140197
SL010617	P20231	TPSB2	SL010617	TPSB2	0.113603	0.114178	0.320802	0.27684	0.114431	0.0163326	0.460889	0.113882	7.09528e-05	0.402203	0.116903	0.000689973	0.000610768	0.000610768
SL010619	Q9NRR2	TPSG1	SL010619	TPSG1	-0.0868833	0.0468631	0.0650448	-0.146356	0.047258	0.00220264	-0.0227808	0.0469783	0.628202	-0.0209322	0.0483015	0.665162	0.0448674	0.0448674
SL010529	Q9Y3C8	UFC1	SL010529	UFC1	0.00554827	0.0753129	0.941338	-0.0041048	0.0754801	0.956678	0.0876908	0.0751179	0.244273	0.0373207	0.0771106	0.628857	0.786114	0.786114
SL000104	P10415	BCL2	SL000104	Bcl-2	0.0206953	0.0692311	0.765264	-0.0513304	0.0693848	0.460183	0.0371029	0.0690518	0.591568	0.0753405	0.0708836	0.288957	0.692415	0.692415
SL003703	Q16548	BCL2A1	SL003703	BFL1	0.0388909	0.0377408	0.30388	0.0813213	0.0378254	0.0326146	0.17102	0.0376429	8.98276e-06	0.192615	0.0388363	1.37958e-06	8.68596e-06	8.68596e-06
SL006374	P51813	BMX	SL006374	BMX	-0.0671337	0.0751794	0.372814	-0.135026	0.0753683	0.0745372	-0.0417694	0.0746182	0.576185	-0.0396143	0.0766004	0.605552	0.52169	0.52169
SL004660	P21815	IBSP	SL004660	BSP	0.0266136	0.0870517	0.760094	0.0200918	0.0872449	0.81807	0.0462984	0.0868262	0.594391	0.115487	0.0891296	0.196377	0.738793	0.738793
SL010521	Q06187	BTK	SL010521	BTK	-0.0970345	0.212539	0.648428	-0.298719	0.213011	0.162161	-0.0895719	0.211989	0.673034	-0.312696	0.217613	0.152101	0.381405	0.381405
SL010490	Q8IU85	CAMK1D	SL010490	CAMK1D	-0.0118712	0.0424457	0.779978	-0.094966	0.0427856	0.0274365	-0.0214182	0.0423278	0.613343	-0.0282388	0.0437937	0.519699	0.245917	0.245917
SL010493	Q13557	CAMK2D	SL010493	CAMK2D	0.0927678	0.10782	0.390477	0.032519	0.108587	0.764851	0.075557	0.10754	0.483025	0.0269194	0.110406	0.807588	0.765496	0.765496
SL004869	Q8N1Q1	CA13	SL004869	Carbonic anhydrase XIII	-0.0941658	0.172226	0.585079	-0.170244	0.172609	0.325028	0.0916804	0.17178	0.594062	-0.0467301	0.176337	0.791245	0.704976	0.704976
SL004635	P32971	TNFSF8	SL004635	CD30 Ligand	-0.0369566	0.0457404	0.419954	-0.0879597	0.0458405	0.0562557	0.0325853	0.0456205	0.475791	0.053118	0.0470251	0.259845	0.0254274	0.0254274
SL010494	P06493 P14635	CDC2 CCNB1	SL010494	CDK1/cyclin B	-0.0387104	0.0547944	0.480623	-0.0798738	0.0549168	0.147203	0.00162547	0.0546517	0.976299	0.0669908	0.0566467	0.238202	0.172136	0.172136
SL005250	P23946	CMA1	SL005250	Chymase	0.0319284	0.0514732	0.535685	-0.0125555	0.051558	0.80782	0.0439248	0.0513179	0.392932	0.128045	0.052749	0.0159816	0.209113	0.209113
SL007324	P68400	CSNK2A1	SL007324	CSK21	0.0491046	0.067843	0.469932	-0.0620672	0.0679935	0.362291	0.0177982	0.0676724	0.792784	0.108355	0.0699821	0.122931	0.206795	0.206795
SL004137	P21709	EPHA1	SL004137	EphA1	0.00671992	0.073578	0.927311	0.0728595	0.0738539	0.324926	0.187411	0.0732608	0.0111777	0.317752	0.0753955	3.62011e-05	0.00011342	0.00011342
SL010498	P29320	EPHA3	SL010498	EPHA3	0.0326467	0.0623666	0.60116	-0.0172212	0.0621382	0.781921	0.0424242	0.0618147	0.493214	0.115801	0.0634746	0.0694045	0.260476	0.260476
SL010349	P02751	FN1	SL010349	FN1.3	0.0987608	0.0733318	0.179399	0.0428495	0.0734186	0.560047	0.186099	0.072677	0.0110968	0.249531	0.0746193	0.000965789	0.211768	0.211768
SL010348	P02751	FN1	SL010348	FN1.4	0.0563144	0.0396138	0.156507	0.0699731	0.0397018	0.0793244	0.144175	0.0395112	0.000326126	0.137616	0.0405594	0.000814589	0.0275063	0.0275063
SL004636	P36888	FLT3	SL004636	Flt-3	-0.00570655	0.116729	0.961052	-0.0700584	0.116988	0.549864	0.13697	0.116426	0.240635	-0.00275526	0.119515	0.981628	0.594371	0.594371
SL009324	O95633	FSTL3	SL009324	FSTL3	0.104661	0.0403035	0.010018	0.190689	0.040393	4.09144e-06	0.309245	0.0401991	4.24622e-13	0.434591	0.0412656	2.09103e-21	1.57001e-22	1.57001e-22
SL004298	P12544	GZMA	SL004298	granzyme A	-0.0122114	0.051197	0.811693	0.0156021	0.0513106	0.761349	0.141051	0.0510644	0.00620694	0.0862562	0.052419	0.101236	0.0274027	0.0274027
SL017188	P49840 P49841	GSK3A GSK3B	SL017188	GSK-3 alpha/beta	-0.00236166	0.139558	0.986513	-0.110101	0.139868	0.431992	-0.0361613	0.139197	0.795263	-0.140808	0.14289	0.32545	0.67889	0.67889
SL010523	Q9H422	HIPK3	SL010523	HIPK3	0.0883626	0.114564	0.441337	-0.00975111	0.115431	0.932753	0.020946	0.114238	0.854684	0.125244	0.11753	0.287723	0.777523	0.777523
SL004151	Q13261	IL15RA	SL004151	IL-15 Ra	0.0020101	0.0536201	0.970129	0.00499743	0.0537374	0.925987	0.170521	0.0534795	0.00163058	0.274718	0.0551261	1.23505e-06	1.85019e-07	1.85019e-07
SL004152	Q13478	IL18R1	SL004152	IL-18 Ra	-0.00802783	0.0470926	0.864792	0.00838768	0.0471971	0.859103	0.0223375	0.0469706	0.634839	0.0492702	0.0482166	0.30793	0.860428	0.860428
SL000039	P10145	CXCL8	SL000039	IL-8	0.051488	0.0551788	0.351758	0.104772	0.0553015	0.0594267	0.11312	0.0556776	0.0433554	0.204287	0.0567759	0.000393749	0.00705502	0.00705502
SL004125	P06213	INSR	SL004125	IR	0.0276873	0.0494601	0.57617	0.0706074	0.04957	0.155692	0.0801638	0.049332	0.105541	0.129928	0.0506407	0.0109357	0.147544	0.147544
SL004876	P29622	SERPINA4	SL004876	Kallistatin	-0.0583552	0.0373723	0.119797	-0.0376373	0.0374553	0.316025	-0.0568088	0.0372755	0.128882	-0.0240671	0.0382644	0.529995	0.752799	0.752799
SL001797	Q92876	KLK6	SL001797	Kallikrein 6	0.0570721	0.0389884	0.144614	0.0400415	0.039075	0.30657	0.101366	0.0388875	0.00974327	0.14531	0.0399191	0.00033688	0.033735	0.033735
SL006916	P06239	LCK	SL006916	LCK	0.0116778	0.0772943	0.880045	0.031371	0.0777752	0.687067	0.056667	0.0770826	0.463009	0.155143	0.0794548	0.0520972	0.550197	0.550197
SL006917	P07948	LYN	SL006917	LYN	-0.0580496	0.171272	0.734971	-0.197558	0.171652	0.250965	0.0297944	0.170829	0.861696	-0.187567	0.17536	0.28592	0.424194	0.424194
SL005084	Q15063	POSTN	SL005084	Periostin	0.0433985	0.04334	0.31772	0.0933868	0.0434353	0.0326061	0.112174	0.0432267	0.0100721	0.238083	0.0445629	2.21586e-07	3.57481e-05	3.57481e-05
SL004155	P09619	PDGFRB	SL004155	PDGF Rb	0.0235978	0.101777	0.816855	-0.0716312	0.102003	0.483238	0.0524799	0.101513	0.605672	0.0497455	0.104206	0.63355	0.621754	0.621754
SL009089	Q96GW7	BCAN	SL009089	PGCB	-0.0330185	0.0574988	0.566366	-0.19552	0.0576163	0.000813655	-0.242657	0.057339	3.35838e-05	-0.13033	0.0593213	0.0290261	0.000137914	0.000137914
SL010513	P17612	PRKACA	SL010513	PRKACA	-0.0153866	0.127599	0.904126	-0.000328427	0.127867	0.997953	0.180594	0.127091	0.156688	0.105558	0.130434	0.419199	0.520539	0.520539
SL010515	P51812	RPS6KA3	SL010515	RPS6KA3	0.0146335	0.110112	0.894393	-0.0709226	0.110357	0.521084	0.035709	0.109827	0.745374	-0.0112947	0.112741	0.920287	0.773326	0.773326
SL001945	P16581	SELE	SL001945	sE-Selectin	-0.0687851	0.0758158	0.36522	-0.0260281	0.0759841	0.732254	-0.0971024	0.0756194	0.200407	-0.00872993	0.0776255	0.910555	0.713326	0.713326
SL010517	O75716	STK16	SL010517	STK16	0.0062255	0.0504413	0.901884	-0.0370559	0.0504621	0.463508	0.0676522	0.0505151	0.181836	0.149681	0.0516179	0.0041024	0.0212716	0.0212716
SL000582	O15392	BIRC5	SL000582	Survivin	0.01495	0.0364455	0.682041	-0.0112184	0.0365264	0.759022	0.0174004	0.0363511	0.632625	0.0926244	0.0373154	0.0137757	0.0649325	0.0649325
SL005224	P40238	MPL	SL005224	Thrombopoietin Receptor	0.00746605	0.0625214	0.905051	-0.099293	0.0626602	0.114431	0.0299497	0.0623595	0.631491	0.0581101	0.0640138	0.364952	0.069178	0.069178
SL002705	P07996	THBS1	SL002705	Thrombospondin-1	0.237482	0.156251	0.129922	0.124231	0.156598	0.428417	0.169114	0.155847	0.279005	0.354029	0.159981	0.0278882	0.226093	0.226093
SL005225	P04629	NTRK1	SL005225	TrkA	-0.0429616	0.0752908	0.568831	-0.044392	0.0755906	0.557609	0.0152744	0.0751541	0.83913	0.0879155	0.0767735	0.253367	0.727963	0.727963
SL006480	P35030	PRSS3	SL006480	TRY3	0.103162	0.0463791	0.0271111	0.0225606	0.0465109	0.628101	0.108059	0.0460058	0.0196921	0.103163	0.0472295	0.0299648	0.0094525	0.0094525
SL008122	P51452	DUSP3	SL008122	DUS3	0.0337585	0.129851	0.795115	-0.0997183	0.130123	0.444267	0.0209229	0.129333	0.871627	-0.0892883	0.132736	0.501834	0.723402	0.723402
SL011073	Q9NQW7	XPNPEP1	SL011073	XPNPEP1	0.0275817	0.111862	0.805463	-0.0413114	0.11224	0.713167	0.126762	0.11141	0.2564	0.109917	0.114414	0.337722	0.681971	0.681971
SL000271	P01019	AGT	SL000271	Angiotensinogen	-0.133889	0.0587222	0.0235297	-0.177552	0.0584946	0.00268151	-0.152039	0.0582142	0.00960733	-0.168258	0.0597613	0.00529644	0.0597212	0.0597212
SL000283	P61769	B2M	SL000283	b2-Microglobulin	0.0845733	0.0419557	0.0449916	0.172708	0.0420489	5.57377e-05	0.355975	0.0418471	2.35059e-15	0.401506	0.0429572	8.44481e-18	1.53819e-21	1.53819e-21
SL000299	P05230	FGF1	SL000299	b-ECGF	0.0598135	0.0503222	0.235835	-0.0161172	0.0504135	0.74949	0.14011	0.0502267	0.00572651	0.0858734	0.0518207	0.0988752	0.00680135	0.00680135
SL003167	O43927	CXCL13	SL003167	BLC	-0.143321	0.0779243	0.0671804	-0.20589	0.0782058	0.00905097	-0.0255056	0.0778606	0.74353	0.119072	0.0798058	0.137074	0.00896131	0.00896131
SL000342	P04040	CAT	SL000342	Catalase	0.112041	0.0828604	0.177656	0.067595	0.0830444	0.416512	0.117235	0.0826458	0.157397	0.161148	0.0848383	0.0587585	0.582929	0.582929
SL004331	P26441	CNTF	SL004331	CNTF	-0.072445	0.0410801	0.0791549	-0.0817699	0.04117	0.0482139	-0.00882552	0.0411662	0.830436	-0.0207435	0.042064	0.622388	0.336782	0.336782
SL004335	O60258	FGF17	SL004335	FGF-17	0.00982916	0.0408084	0.809878	-0.0226486	0.040899	0.580277	0.0566818	0.0407027	0.165097	0.0489635	0.0417825	0.242468	0.156942	0.156942
SL003172	P80162	CXCL6	SL003172	GCP-2	0.0532504	0.110818	0.631319	0.0810041	0.111512	0.468329	0.0174306	0.110519	0.87482	0.108632	0.113449	0.339307	0.666573	0.666573
SL002075	P01563	IFNA2	SL002075	IFN-aA	0.00312769	0.0398602	0.937526	-0.0414174	0.0396559	0.297398	0.0744109	0.0394615	0.0606121	-0.0265932	0.0405152	0.512243	0.0187152	0.0187152
SL004350	Q9UHF5	IL17B	SL004350	IL-17B	0.0409281	0.0550782	0.458193	-0.0185385	0.0552004	0.737301	0.0776903	0.0549398	0.158697	0.132414	0.0568148	0.020647	0.0186799	0.0186799
SL003179	P56199 P05556	ITGA1 ITGB1	SL003179	Integrin a1b1	0.129537	0.0795898	0.105001	0.132876	0.0801556	0.0987477	0.188141	0.0793827	0.0186195	0.245584	0.0814987	0.00287571	0.267974	0.267974
SL004536	P81172	HAMP	SL004536	LEAP-1	-0.425962	0.190064	0.0259755	0.214339	0.190486	0.261674	0.489777	0.189572	0.0103991	0.298423	0.194601	0.12653	0.000474522	0.000474522
SL000507	P01374 Q06643	LTA LTB	SL000507	Lymphotoxin a1/b2	-0.0755612	0.0460684	0.102338	-0.160282	0.0461707	0.000618495	-0.0505877	0.0459491	0.272074	-0.170694	0.0471681	0.000364156	0.00280139	0.00280139
SL000508	P01374 Q06643	LTA LTB	SL000508	Lymphotoxin a2/b1	-0.0984859	0.0568211	0.0844007	-0.102035	0.0566985	0.0732452	-0.151695	0.0564274	0.00771103	-0.156286	0.0579329	0.00750397	0.211247	0.211247
SL003187	O00626	CCL22	SL003187	MDC	-0.0432884	0.0623311	0.488082	0.0137321	0.0628388	0.827212	0.0792394	0.0621694	0.203758	0.121051	0.0638217	0.0591304	0.647097	0.647097
SL003190	Q16663	CCL15	SL003190	MIP-5	0.0389385	0.0667485	0.560224	0.12518	0.0668967	0.0625862	0.209106	0.0665756	0.00190635	0.304312	0.0683418	1.32481e-05	0.011642	0.011642
SL004008	P24158	PRTN3	SL004008	Proteinase-3	-0.0620797	0.0580267	0.285815	-0.0165564	0.0581556	0.776138	-0.0726719	0.0578764	0.210527	-0.00578102	0.0594118	0.92257	0.848101	0.848101
SL004712	P48061	CXCL12	SL004712	SDF-1	0.0588256	0.0435445	0.178051	0.0841563	0.0436411	0.0550455	0.0738017	0.0434317	0.0906284	0.162592	0.0445839	0.000328612	0.0113232	0.0113232
SL004015	Q96IY4	CPB2	SL004015	TAFI	-0.0118865	0.033026	0.719244	0.0267425	0.0330994	0.41996	0.0315285	0.0329405	0.339508	0.0136088	0.0338144	0.687723	0.783321	0.783321
SL003196	Q92583	CCL17	SL003196	TARC	0.0750217	0.107841	0.487343	0.134668	0.108081	0.21404	0.235529	0.107562	0.0295557	0.366401	0.110416	0.00105316	0.0485267	0.0485267
SL000089	P10600	TGFB3	SL000089	TGF-b3	0.016747	0.0394741	0.671783	0.0391158	0.0395812	0.324086	0.106111	0.0392004	0.00730834	0.143066	0.0402514	0.000460998	0.0200592	0.0200592
SL000589	P01215 P01222	CGA TSHB	SL000589	TSH	0.152878	0.10055	0.129786	0.0219037	0.100773	0.828124	0.0274188	0.10029	0.784795	0.309194	0.10295	0.00296697	0.00388568	0.00388568
SL000615	P01282	VIP	SL000615	Vasoactive Intestinal Peptide	0.00741084	0.0745252	0.920876	-0.0203216	0.0738863	0.783538	0.0669094	0.0735219	0.36376	0.065602	0.0759851	0.388858	0.827497	0.827497
SL003862	P29965	CD40LG	SL003862	CD40 ligand, soluble	0.186613	0.0985494	0.0595506	-0.0136951	0.0987142	0.889782	0.0547085	0.0982522	0.578201	0.193271	0.101478	0.0581017	0.133656	0.133656
SL004367	O94907	DKK1	SL004367	DKK1	0.107518	0.105356	0.308559	0.0975373	0.10559	0.356596	0.164556	0.105083	0.118738	0.188828	0.107871	0.0813712	0.502419	0.502419
SL009216	P20711	DDC	SL009216	dopa decarboxylase	0.056321	0.0533326	0.29207	-0.0343359	0.0534492	0.521257	-0.0174886	0.0531927	0.742626	0.0637747	0.0548304	0.245994	0.206795	0.206795
SL004258	Q15848	ADIPOQ	SL004258	Adiponectin	0.0235662	0.0718917	0.743361	0.101984	0.0720513	0.158301	0.129008	0.0717055	0.0733141	0.397776	0.0736077	1.6319e-07	9.84308e-09	9.84308e-09
SL000249	P01009	SERPINA1	SL000249	a1-Antitrypsin	0.0198001	0.0497574	0.691054	0.0115795	0.0498605	0.816562	0.122871	0.049415	0.0136203	0.108878	0.0507319	0.0329219	0.113163	0.113163
SL000251	P02765	AHSG	SL000251	a2-HS-Glycoprotein	-0.0377837	0.031169	0.226684	-0.1149	0.0313706	0.000310361	-0.10442	0.0310898	0.000917874	-0.110378	0.0319136	0.000647675	0.000660918	0.000660918
SL005392	P15289	ARSA	SL005392	Arylsulfatase A	-0.0462791	0.0674719	0.493472	-0.012875	0.0672105	0.848256	0.0824024	0.0668883	0.219241	0.109298	0.0686659	0.112831	0.593535	0.593535
SL009341	P35613	BSG	SL009341	BASI	0.0404125	0.0413361	0.329285	0.0344898	0.0414218	0.405918	0.0624652	0.0410517	0.129495	0.0691432	0.0421457	0.10227	0.583867	0.583867
SL007056	O95393	BMP10	SL007056	BMP10	0.0543732	0.0568451	0.339829	0.0486007	0.056637	0.391737	0.0791076	0.0563466	0.161701	0.165345	0.0582899	0.00497204	0.103166	0.103166
SL004865	P55285	CDH6	SL004865	Cadherin-6	0.0432035	0.0350996	0.219634	0.00155142	0.0353266	0.965009	-0.00597462	0.0350103	0.864648	-0.004377	0.035938	0.90317	0.285177	0.285177
SL010489	Q14012	CAMK1	SL010489	CAMK1	0.0565746	0.0624454	0.3659	0.0930341	0.0629126	0.140578	0.0549615	0.0622853	0.378482	-0.00887797	0.0639396	0.889692	0.373108	0.373108
SL003711	P42574	CASP3	SL003711	Caspase-3	-0.056559	0.151257	0.708805	-0.0617242	0.151593	0.684262	-0.0150694	0.150865	0.920522	-0.139657	0.154867	0.368118	0.701389	0.701389
SL007121	P14091	CTSE	SL007121	CATE	0.0661996	0.0766383	0.388618	0.0894817	0.0771566	0.247378	-0.0064317	0.0765839	0.933145	0.0194039	0.078816	0.805756	0.391609	0.391609
SL006029	Q13231	CHIT1	SL006029	Chitotriosidase-1	0.0757338	0.108785	0.487025	0.347607	0.109027	0.00163115	0.64135	0.108504	1.22528e-08	0.898594	0.111382	4.01144e-14	1.78736e-15	1.78736e-15
SL008936	O00533	CHL1	SL008936	CHL1	-0.0102111	0.0415495	0.806092	0.0839833	0.0418182	0.0457916	0.0802487	0.0414439	0.0540643	0.116237	0.042542	0.00678229	0.0494564	0.0494564
SL007640	Q9BXN2	CLEC7A	SL007640	CLC7A	0.0449057	0.068942	0.515473	0.0612107	0.0693879	0.378624	0.157286	0.0687667	0.0230987	0.22814	0.0705888	0.00141124	0.0673866	0.0673866
SL011049	P48740	MASP1	SL011049	MASP3	0.0166954	0.0322304	0.604961	0.0483628	0.0324389	0.137373	0.00460157	0.0321485	0.88631	0.00852249	0.0330003	0.796443	0.607715	0.607715
SL004120	Q16832	DDR2	SL004120	Discoidin domain receptor 2	0.0641562	0.0530176	0.227507	0.0229389	0.0533608	0.66769	0.0883458	0.052882	0.0961807	0.0997203	0.0548107	0.0701798	0.179832	0.179832
SL009412	Q9UBP4	DKK3	SL009412	DKK3	0.10718	0.0470578	0.0236722	0.23271	0.0471623	1.54796e-06	0.305902	0.046936	4.50276e-10	0.348679	0.0481811	6.87538e-12	8.3669e-12	8.3669e-12
SL008916	Q9UHL4	DPP7	SL008916	DPP2	-0.00758569	0.0434578	0.861587	-0.0278855	0.0435175	0.52231	0.0456448	0.0433473	0.293464	0.022143	0.0442755	0.617478	0.80237	0.80237
SL004060	P42892	ECE1	SL004060	Endothelin-converting enzyme 1	0.0415554	0.0456555	0.363676	0.100567	0.0457568	0.0289606	0.0532896	0.0455372	0.24312	0.0089668	0.0467453	0.848051	0.232913	0.232913
SL004845	P54760	EPHB4	SL004845	EphB4	-0.0202179	0.0375923	0.591224	-0.0217757	0.0378354	0.565496	0.0280008	0.0374967	0.45598	0.0481627	0.0384902	0.212108	0.76669	0.76669
SL010462	O00602	FCN1	SL010462	FCN1	-0.0673132	0.0654793	0.30504	-0.0465736	0.065901	0.480465	0.0213001	0.065619	0.74578	0.0529997	0.0670487	0.430081	0.356292	0.356292
SL008504	P15586	GNS	SL008504	GNS	8.1079e-05	0.049879	0.998704	0.0236015	0.0502016	0.638709	0.0920354	0.0497522	0.0656252	0.0370646	0.0510705	0.468734	0.574244	0.574244
SL006512	Q04756	HGFAC	SL006512	HGFA	0.0483101	0.0680894	0.478736	0.0910915	0.067874	0.180915	0.192737	0.0679748	0.00498982	0.185261	0.0693626	0.00811237	0.0639637	0.0639637
SL007806	Q8N6P7	IL22RA1	SL007806	IL22RA1	0.148367	0.0745306	0.0477153	0.013813	0.0745557	0.853182	0.0753588	0.073889	0.308865	0.148421	0.0758502	0.0516012	0.205385	0.205385
SL008909	Q99538	LGMN	SL008909	LGMN	0.0053094	0.0374227	0.887303	-0.0750376	0.0376648	0.0475363	-0.0152677	0.0373276	0.68291	-0.0306413	0.0383166	0.424724	0.11322	0.11322
SL007059	O95711	LY86	SL007059	LY86	0.00343258	0.0381477	0.928382	0.018884	0.0382141	0.621668	0.0973208	0.0382056	0.0115176	0.109218	0.0390953	0.00565712	0.0336783	0.0336783
SL011069	Q9BQR3	PRSS27	SL011069	Marapsin	-0.0833716	0.0375803	0.0275114	-0.141926	0.0376581	0.00020915	-0.154444	0.0373217	4.93393e-05	-0.1717	0.0383163	1.17745e-05	6.09134e-05	6.09134e-05
SL010376	Q495T6	MMEL1	SL010376	MMEL2	-0.0576729	0.0581341	0.322221	-0.0682018	0.0587613	0.247	-0.0635039	0.0579797	0.274556	0.0367691	0.0595148	0.537318	0.521859	0.521859
SL010501	P36507	MAP2K2	SL010501	MP2K2	0.115643	0.0685048	0.0927605	0.207363	0.0689479	0.00292911	0.345587	0.0683306	8.72595e-07	0.337525	0.0701412	2.71762e-06	3.33686e-05	3.33686e-05
SL006805	Q9Y5S2	CDC42BPB	SL006805	MRCKB	-0.0394793	0.0500777	0.431312	-0.050481	0.0506177	0.319685	0.00531636	0.0501995	0.915752	0.0246429	0.0512702	0.631232	0.852302	0.852302
SL004804	Q8N126	CADM3	SL004804	Nectin-like protein 1	0.0318489	0.0403481	0.430734	0.00244221	0.0407952	0.952316	0.0665602	0.0402466	0.099555	0.164675	0.0414877	9.68796e-05	0.00445986	0.00445986
SL008193	Q14112	NID2	SL008193	NID2	0.0717764	0.0493353	0.147075	0.0297189	0.0494449	0.5484	0.0753041	0.0492076	0.127314	0.21315	0.050513	3.5267e-05	0.00370171	0.00370171
SL005491	Q14982	OPCML	SL005491	OBCAM	-0.0144333	0.0353158	0.68315	-0.0447072	0.0353889	0.207774	-0.00801309	0.0350727	0.819486	0.010328	0.0360074	0.774505	0.697626	0.697626
SL010530	Q9NX40	OCIAD1	SL010530	OCAD1	-0.0252416	0.0481962	0.600985	-0.0174272	0.0482285	0.718179	-0.0296736	0.0483653	0.540145	0.0371725	0.0490712	0.44953	0.84027	0.84027
SL007327	P78380	OLR1	SL007327	OLR1	0.0884882	0.0815429	0.278991	0.0959886	0.0817234	0.241398	0.174988	0.0817479	0.0333695	0.259557	0.0834944	0.00211835	0.0442521	0.0442521
SL005263	P30533	LRPAP1	SL005263	RAP	-0.0273023	0.0856108	0.750084	-0.0235518	0.0858009	0.783953	0.0256055	0.0853891	0.76455	0.201668	0.0876543	0.022307	0.138646	0.138646
SL008588	Q9UIB8	CD84	SL008588	SLAF5	0.0322272	0.0445022	0.469707	0.0257905	0.0446479	0.564078	0.110486	0.0442582	0.0132572	0.150425	0.0454419	0.00108409	0.00932664	0.00932664
SL008760	Q96PX8	SLITRK1	SL008760	SLIK1	0.0162694	0.0595532	0.784955	-0.0290486	0.0596768	0.626897	0.0149297	0.0594328	0.801885	0.0880562	0.0607219	0.148401	0.585663	0.585663
SL010381	Q9UK85	DKKL1	SL010381	Soggy-1	-0.0829925	0.0422126	0.0505051	-0.11846	0.0424856	0.00574712	-0.0898189	0.0421052	0.0339767	-0.0999454	0.0432209	0.0216456	0.123897	0.123897
SL010518	P42680	TEC	SL010518	TEC	0.0213843	0.139088	0.877945	0.0415774	0.139987	0.76673	-0.0138799	0.138734	0.920395	-0.0499264	0.14241	0.726226	0.860428	0.860428
SL018625	O00206 Q9Y6Y9	TLR4 LY96	SL018625	TLR4:MD-2 complex	-0.0289612	0.0392174	0.46098	-0.00541975	0.0393044	0.890447	-0.0475374	0.0391158	0.225503	-0.0422265	0.0401535	0.294079	0.538642	0.538642
SL003201	P35968	KDR	SL003201	VEGF sR2	-0.0533273	0.0394431	0.177707	-0.0465672	0.0395307	0.24002	-0.110292	0.039341	0.00548873	-0.116018	0.0403846	0.0044504	0.0147069	0.0147069
SL007531	Q8N8U9	BMPER	SL007531	BMPER	-0.0442606	0.0555777	0.426651	-0.0731459	0.0564521	0.196395	0.017569	0.055433	0.751581	0.0811182	0.0568987	0.155346	0.21836	0.21836
SL004864	P55289	CDH12	SL004864	Cadherin-12	0.0518979	0.065585	0.429595	0.0363987	0.0656537	0.57985	0.0950339	0.0653824	0.147469	0.164019	0.0668236	0.0148633	0.428291	0.428291
SL004720	P63098	PPP3R1	SL004720	Calcineurin B a	-0.0158227	0.0385505	0.681868	-0.0672749	0.0387999	0.0842883	-0.00320723	0.0384525	0.933601	0.0243586	0.0394714	0.537771	0.328128	0.328128
SL006830	Q9BXR6	CFHR5	SL006830	complement factor H-related 5	0.0178325	0.0515957	0.729947	0.00918659	0.0519294	0.85974	0.0285988	0.0514645	0.578961	0.0860686	0.0528281	0.104647	0.828842	0.828842
SL003679	P11717	IGF2R	SL003679	IGF-II receptor	0.0231098	0.0373303	0.536491	0.0675608	0.0374132	0.0722626	0.0623539	0.0372336	0.095365	0.132707	0.0382214	0.000617314	0.0314001	0.0314001
SL003919	Q9P0G3	KLK14	SL003919	kallikrein 14	0.0112475	0.0368408	0.760416	-0.0193409	0.0370791	0.602446	0.0382866	0.0367471	0.298565	0.0657776	0.0377208	0.082542	0.389333	0.389333
SL004580	P21757	MSR1	SL004580	Macrophage scavenger receptor	0.0156129	0.0558953	0.780251	-0.0360162	0.0565155	0.524584	-0.0398842	0.0557561	0.475138	0.00725828	0.0572316	0.899193	0.764596	0.764596
SL010466	Q9BY79	MFRP	SL010466	MFRP	-0.0191123	0.0691205	0.782409	-0.0539649	0.0695676	0.438718	-0.0345709	0.0689448	0.616553	0.0608292	0.0707716	0.390959	0.72367	0.72367
SL000254	P02768	ALB	SL000254	Albumin	0.0817741	0.0417794	0.051529	0.149599	0.0418721	0.0004306	0.165802	0.0416712	9.29639e-05	0.298767	0.0427766	3.07643e-11	1.97761e-10	1.97761e-10
SL000252	P01023	A2M	SL000252	a2-Macroglobulin	-0.17085	0.0841437	0.0434666	-0.179471	0.0843305	0.0343906	0.0809459	0.0839258	0.335816	0.120979	0.0861522	0.1616	0.00320113	0.00320113
SL000617	P24298	GPT	SL000617	ALT	0.0421049	0.0508409	0.408437	0.0430991	0.0509538	0.398521	0.111872	0.0507092	0.0283678	0.114058	0.0520545	0.0294514	0.17292	0.17292
SL000268	P00747	PLG	SL000268	Angiostatin	0.0389715	0.038576	0.313441	0.00165849	0.0386617	0.965821	-0.0076371	0.0384761	0.842838	0.0077365	0.0394968	0.84488	0.345202	0.345202
SL000382	P12277 P06732	CKB CKM	SL000382	CK-MB	0.0541182	0.129858	0.677253	-0.207194	0.129355	0.110595	-0.417821	0.128735	0.00134819	-0.464803	0.132156	0.000526405	4.66261e-07	4.66261e-07
SL000076	P46527	CDKN1B	SL000076	p27Kip1	-0.0202574	0.110216	0.854338	-0.148438	0.111716	0.185283	-0.0982729	0.110463	0.374601	-0.0853842	0.112875	0.450168	0.526372	0.526372
SL000306	P16860	NPPB	SL000306	BNP-32	0.0682305	0.0740383	0.35773	0.0352909	0.0742027	0.634812	0.129371	0.0738466	0.081132	0.318924	0.0758056	3.7138e-05	0.000627359	0.000627359
SL011509	P10082	PYY	SL011509	PYY	0.0273007	0.0538813	0.612865	0.0429879	0.0540009	0.426822	0.00751482	0.0537417	0.888916	0.0863947	0.0551674	0.118719	0.743521	0.743521
SL000570	P09683	SCT	SL000570	Secretin	0.0724582	0.0636135	0.255883	0.0911988	0.0634704	0.152125	0.101255	0.0631666	0.110324	0.261139	0.0648505	7.70115e-05	0.00266766	0.00266766
SL011448	P43489	TNFRSF4	SL011448	TNR4	0.0202097	0.0533078	0.704958	-0.0810076	0.0534237	0.130829	0.0501928	0.0535005	0.349152	0.121409	0.0547973	0.0277125	0.00564613	0.00564613
SL002684	P09603	CSF1	SL002684	CSF-1	0.0276141	0.0438415	0.529413	0.0265948	0.0439388	0.5456	0.0652894	0.0437279	0.136792	0.141444	0.0448879	0.00184398	0.15269	0.15269
SL003974	P04070	PROC	SL003974	Activated Protein C	0.00362629	0.0671474	0.956979	0.00398813	0.0675817	0.952994	0.026208	0.0669767	0.69594	0.0817044	0.0687514	0.235911	0.788339	0.788339
SL000027	P35354	PTGS2	SL000027	COX-2	-0.000809167	0.0600173	0.989255	-0.104545	0.0600629	0.0831217	-0.00697415	0.0595281	0.90684	0.0123208	0.0617694	0.842079	0.33845	0.33845
SL004304	Q16623	STX1A	SL004304	STX1a	-0.0332053	0.0534145	0.534793	-0.0128747	0.0537913	0.811054	-0.00849651	0.0535225	0.87401	0.0366165	0.0547006	0.503921	0.827571	0.827571
SL003200	Q02763	TEK	SL003200	sTie-2	0.0456124	0.0421742	0.280606	0.045764	0.0422758	0.280169	0.0345906	0.042142	0.412611	0.0301888	0.0431707	0.485084	0.76669	0.76669
SL004642	Q13443	ADAM9	SL004642	ADAM 9	0.00305644	0.0832818	0.970757	-0.0167561	0.0829523	0.840101	0.000104042	0.0831432	0.999003	-0.080889	0.0853929	0.34452	0.763125	0.763125
SL007642	Q9BY76	ANGPTL4	SL007642	ANGL4	0.0226083	0.0494825	0.64818	-0.00302742	0.0495923	0.951376	0.0728015	0.0493543	0.141565	0.1193	0.0506636	0.0193804	0.547994	0.547994
SL000638	P19022	CDH2	SL000638	Cadherin-2	0.0199742	0.0586566	0.733773	-0.00876682	0.0587765	0.881563	0.0327181	0.0584936	0.576476	0.214725	0.0605158	0.000470789	0.0117204	0.0117204
SL005508	Q16790	CA9	SL005508	Carbonic anhydrase 9	-0.160722	0.0953661	0.0932898	-0.0393826	0.0955778	0.68069	-0.0509159	0.0951191	0.592972	-0.0388026	0.0976425	0.691447	0.782188	0.782188
SL004867	P07451	CA3	SL004867	Carbonic anhydrase III	0.17077	0.0892203	0.0568629	0.252176	0.0894184	0.00522052	0.393488	0.0889893	1.51294e-05	0.582563	0.09135	9.84551e-10	1.36531e-06	1.36531e-06
SL000377	P12277	CKB	SL000377	CK-BB	0.199971	0.0949151	0.0362193	0.170657	0.0951259	0.0741307	0.171018	0.0946693	0.0721569	0.263858	0.0971807	0.00712976	0.0838833	0.0838833
SL007888	P01036	CST4	SL007888	Cystatin-S	0.0312291	0.0860143	0.716892	-0.0732974	0.086236	0.396241	0.117996	0.0857763	0.170294	0.153427	0.0884969	0.084329	0.148476	0.148476
SL008382	P28325	CST5	SL008382	CYTD	0.145032	0.0966387	0.134794	0.310676	0.0968532	0.00152926	0.47857	0.0963884	1.34198e-06	0.621051	0.0989454	1.71401e-09	2.11045e-06	2.11045e-06
SL010458	Q9NQ30	ESM1	SL010458	Endocan	0.0503173	0.0530023	0.343448	0.0518647	0.05312	0.329912	0.125262	0.052865	0.018644	0.180638	0.0542674	0.00101678	0.00190111	0.00190111
SL004844	P54756	EPHA5	SL004844	EphA5	-0.0295625	0.0520699	0.570768	0.0165269	0.0521848	0.751762	0.0697065	0.0521787	0.182913	0.114203	0.0535855	0.0341455	0.0869918	0.0869918
SL007651	Q9GZV9	FGF23	SL007651	FGF23	0.0688344	0.0691375	0.320492	0.0208561	0.0692902	0.763691	0.0660701	0.0693899	0.342025	0.122765	0.0707779	0.0841789	0.535988	0.535988
SL003990	P21802	FGFR2	SL003990	FGFR-2	0.0795197	0.0982012	0.418921	0.0969473	0.0984213	0.325657	0.133233	0.0979465	0.175089	0.149126	0.101052	0.141393	0.610981	0.610981
SL004063	P22607	FGFR3	SL004063	FGFR-3	0.0779875	0.0651154	0.23229	-0.00544092	0.0652577	0.933626	0.0889558	0.0653511	0.174801	0.186064	0.0669436	0.00590211	0.0140856	0.0140856
SL006912	P09769	FGR	SL006912	FGR	-0.121257	0.116261	0.29807	-0.120909	0.116517	0.300517	-0.071153	0.116684	0.54261	-0.074096	0.119561	0.536054	0.916597	0.916597
SL006913	P06241	FYN	SL006913	FYN	-0.00742063	0.126981	0.95345	-0.0535906	0.127884	0.67557	0.041629	0.126651	0.742691	-0.0725498	0.130027	0.577419	0.746883	0.746883
SL007620	Q99665	IL12RB2	SL007620	IL-12 RB2	0.140302	0.0777267	0.07239	-0.109804	0.0778981	0.160031	-0.0250221	0.0779031	0.748358	0.0317279	0.0799229	0.691755	0.0213252	0.0213252
SL007358	Q04759	PRKCQ	SL007358	KPCT	-0.00412046	0.108978	0.969872	-0.0281249	0.109752	0.797983	0.0933688	0.108694	0.391239	0.139643	0.111591	0.21208	0.850828	0.850828
SL010503	P49137	MAPKAPK2	SL010503	MAPK2	0.065551	0.149282	0.660997	-0.0810873	0.149614	0.58836	0.0600385	0.148896	0.687159	-0.0665789	0.152845	0.66354	0.711631	0.711631
SL010504	Q8IW41	MAPKAPK5	SL010504	MAPK5	-0.0263933	0.0914471	0.773137	-0.156109	0.0916336	0.08982	-0.0438147	0.0917872	0.633572	-0.0061125	0.0943486	0.948401	0.341704	0.341704
SL004765	Q16644	MAPKAPK3	SL004765	MAPKAPK3	0.095722	0.0960226	0.31988	0.107092	0.0962358	0.266957	0.0531793	0.0957739	0.579259	0.129287	0.0983146	0.189815	0.601596	0.601596
SL010505	P42679	MATK	SL010505	MATK	-0.0417254	0.0676623	0.538064	-0.0623436	0.0678126	0.358879	0.042014	0.0674871	0.5342	0.0645038	0.0692774	0.352786	0.363057	0.363057
SL010502	P45983	MAPK8	SL010502	MK08	-0.059307	0.111026	0.593744	-0.0106019	0.111275	0.924179	0.0233072	0.110738	0.833488	-0.0122741	0.114249	0.91454	0.976442	0.976442
SL010509	Q9NQU5	PAK6	SL010509	PAK6	-0.142285	0.193649	0.463238	-0.192272	0.194078	0.322881	-0.0275762	0.193147	0.886595	-0.126563	0.198271	0.523896	0.754618	0.754618
SL011071	Q9NRA1	PDGFC	SL011071	PDGF-CC	-0.131769	0.0904638	0.146603	-0.0794056	0.0906666	0.382062	-0.0609666	0.0902292	0.499925	0.0949058	0.0930897	0.309042	0.391644	0.391644
SL003761	P60484	PTEN	SL003761	pTEN	-0.0388856	0.0712633	0.585833	-0.045776	0.0714231	0.522223	0.104651	0.0710785	0.14231	0.0640756	0.0733319	0.38316	0.265578	0.265578
SL010514	Q13882	PTK6	SL010514	PTK6	-0.0633408	0.0843618	0.45353	0.0452364	0.0845491	0.593147	0.0402611	0.0841433	0.632763	0.0299756	0.0863755	0.728881	0.944726	0.944726
SL004492	O60603	TLR2	SL004492	TLR2	0.043519	0.0450911	0.335505	0.023615	0.0449726	0.600027	0.123095	0.0447893	0.00647208	0.176082	0.045909	0.000162415	0.00083664	0.00083664
SL010528	P61960	UFM1	SL010528	UFM1	0.106557	0.106212	0.316798	0.028697	0.106448	0.78772	0.137423	0.105937	0.195862	0.106205	0.108747	0.329784	0.694498	0.694498
SL011629	O00170	AIP	SL011629	AIP	-0.0513921	0.0800373	0.521455	-0.12166	0.0805941	0.132551	-0.116552	0.0802592	0.147827	-0.170341	0.081955	0.0387895	0.107418	0.107418
SL004823	P62937	PPIA	SL004823	Cyclophilin A	-0.0114198	0.0953881	0.904811	-0.0667765	0.0955999	0.485574	0.0452639	0.0951411	0.634702	-0.0480624	0.097665	0.62311	0.716946	0.716946
SL011530	Q9NP97	DYNLRB1	SL011530	DLRB1	0.0518865	0.132538	0.695803	-0.0184258	0.132832	0.889797	0.0543901	0.132195	0.681135	0.140704	0.135701	0.300891	0.979391	0.979391
SL011532	O95571	ETHE1	SL011532	ETHE1	0.0553402	0.0532814	0.300072	0.014484	0.0537277	0.787726	0.0241091	0.0531443	0.65051	-0.0348347	0.0545556	0.523779	0.445666	0.445666
SL003785	P04406	GAPDH	SL003785	GAPDH, liver	0.174968	0.143718	0.224689	0.0429889	0.144037	0.765625	0.170447	0.143346	0.235645	0.0477516	0.147148	0.745846	0.607715	0.607715
SL000449	P25685	DNAJB1	SL000449	HSP 40	0.00609397	0.0986127	0.950778	-0.047557	0.0988316	0.630839	0.0341477	0.0983573	0.728775	-0.0201302	0.100967	0.842146	0.827087	0.827087
SL008102	P40925	MDH1	SL008102	MDHC	0.060854	0.0727466	0.403734	-0.0338426	0.0729081	0.642959	-0.0206353	0.0725582	0.776364	-0.00474738	0.074483	0.949235	0.419873	0.419873
SL011631	Q13765	NACA	SL011631	NACA	-0.0419697	0.0991039	0.672333	-0.133855	0.0993239	0.179099	0.0448029	0.0988472	0.650795	0.0815518	0.101469	0.422399	0.443076	0.443076
SL004919	Q06830	PRDX1	SL004919	Peroxiredoxin-1	0.0961229	0.0934303	0.30465	-0.0236121	0.0936378	0.801141	0.064504	0.0931884	0.48952	0.0422452	0.0956605	0.659184	0.645577	0.645577
SL008063	P24666	ACP1	SL008063	PPAC	0.00515173	0.164182	0.974995	0.031694	0.164546	0.847432	-0.00498292	0.163757	0.975752	-0.332057	0.168101	0.0494299	0.514045	0.514045
SL010973	P25786	PSMA1	SL010973	PSA1	-0.0381175	0.0596749	0.523625	-0.0457202	0.0598078	0.445388	-0.0118055	0.0598088	0.8437	0.107458	0.0611025	0.0799794	0.270053	0.270053
SL005630	P60900	PSMA6	SL005630	PSA6	0.0437474	0.0880474	0.619763	-0.0488542	0.0882429	0.58037	0.0169927	0.0878194	0.846742	0.105645	0.0901491	0.242457	0.732961	0.732961
SL011528	P62081	RPS7	SL011528	RS7	0.0616154	0.0648214	0.342853	-0.0332995	0.0649358	0.608587	0.0500918	0.0649406	0.441306	0.0955437	0.0666926	0.153355	0.391609	0.391609
SL006919	O75582	RPS6KA5	SL006919	RSK-like protein kinase	0.00769558	0.0735528	0.916764	-0.0758605	0.0737161	0.304523	0.00412928	0.0733623	0.955163	0.0528552	0.0753085	0.483486	0.407689	0.407689
SL011529	Q9Y3A5	SBDS	SL011529	SBDS	-0.00359843	0.150294	0.980919	-0.0642245	0.150628	0.670232	-0.0681871	0.149905	0.649634	-0.171443	0.153881	0.266393	0.627193	0.627193
SL011630	Q6UXD5	SEZ6L2	SL011630	SE6L2	-0.0169629	0.0955296	0.85922	-0.103674	0.0957372	0.279995	-0.104707	0.0957246	0.275183	0.0114749	0.0978186	0.906719	0.645577	0.645577
SL011533	O43765	SGTA	SL011533	SGTA	-0.0109567	0.135174	0.935468	-0.250475	0.135474	0.0657632	-0.225277	0.134823	0.0961066	-0.34526	0.1384	0.0133143	0.0374761	0.0374761
SL005679	P13693	TPT1	SL005679	TCTP	-0.00264562	0.127505	0.983464	-0.0649652	0.127788	0.611673	0.104034	0.127174	0.414184	0.0051564	0.130548	0.968528	0.784744	0.784744
SL000588	P07202	TPO	SL000588	TMA	-0.0432248	0.0513115	0.400459	0.0358725	0.0513621	0.485634	0.0303358	0.0508658	0.551515	0.0819284	0.0527082	0.1215	0.616467	0.616467
SL008157	P68036	UBE2L3	SL008157	UB2L3	-0.0212347	0.09613	0.82537	-0.118988	0.0963434	0.218079	-0.00661981	0.095881	0.945016	0.0196832	0.0984246	0.841672	0.586149	0.586149
SL011549	Q99856	ARID3A	SL011549	ARI3A	0.0373923	0.0830954	0.653146	-0.0195086	0.0839481	0.816446	0.110731	0.0828802	0.182873	0.0337646	0.0854775	0.693206	0.488814	0.488814
SL004938	Q8N5S9	CAMKK1	SL004938	CaMKK alpha	0.0117883	0.0770984	0.878612	-0.0253865	0.077267	0.742794	0.139592	0.0768962	0.0707874	0.0854252	0.0792637	0.282291	0.356292	0.356292
SL011232	Q16543	CDC37	SL011232	CDC37	0.0858913	0.0803801	0.286396	0.0887046	0.080556	0.27199	0.112707	0.0805485	0.163098	0.08762	0.0823053	0.288195	0.594938	0.594938
SL003753	P63167	DYNLL1	SL003753	DLC8	0.0972768	0.0954179	0.309059	-0.116528	0.0955774	0.224036	0.028648	0.0951301	0.763579	0.0205379	0.0982537	0.834612	0.199476	0.199476
SL010927	Q14974	KPNB1	SL010927	IMB1	0.0333094	0.135595	0.806171	-0.107757	0.135896	0.428636	0.0598562	0.135244	0.658488	-0.078711	0.138832	0.571303	0.519868	0.519868
SL009628	Q9UK53	ING1	SL009628	ING1	0.0277415	0.106381	0.7945	-0.0475101	0.106617	0.656297	0.0160478	0.106105	0.879916	-0.0677026	0.10892	0.534836	0.758622	0.758622
SL006132	P20700	LMNB1	SL006132	Lamin-B1	0.0297452	0.0495585	0.548969	-0.0331718	0.0493759	0.502381	0.0181422	0.0491462	0.712362	0.0825439	0.0505151	0.103636	0.322556	0.322556
SL000493	P07195	LDHB	SL000493	LDH-H 1	0.0610695	0.0545964	0.264504	-0.0205609	0.0549846	0.708797	0.0354073	0.0544544	0.516205	0.118293	0.0559058	0.0354358	0.370882	0.370882
SL009629	O95243	MBD4	SL009629	MBD4	0.0869128	0.0692536	0.210766	-0.0750271	0.0697459	0.283189	0.00354394	0.0690734	0.959126	0.0940647	0.0709145	0.186017	0.023992	0.023992
SL001905	Q13421	MSLN	SL001905	Mesothelin	-0.0691153	0.0877956	0.431965	-0.0662705	0.0879403	0.451876	0.0211612	0.0875307	0.809186	-0.0278411	0.0899716	0.757267	0.896344	0.896344
SL005629	Q9UJ70	NAGK	SL005629	NAGK	-0.0786622	0.0627938	0.211596	-0.043448	0.0629329	0.490653	0.106845	0.0626306	0.0893787	0.194004	0.0645855	0.00296357	0.00133137	0.00133137
SL004820	P18669	PGAM1	SL004820	Phosphoglycerate mutase 1	0.0856542	0.217014	0.693436	-0.0805238	0.217496	0.711552	-0.0492475	0.216452	0.820221	-0.307854	0.222194	0.167243	0.439339	0.439339
SL011709	Q96GD0	PDXP	SL011709	PLPP	0.0740825	0.111719	0.507926	-0.108566	0.111967	0.333259	-0.0262057	0.11143	0.814282	0.0024296	0.114386	0.983072	0.559385	0.559385
SL007266	P51665	PSMD7	SL007266	PSD7	-0.0437918	0.0580176	0.45115	-0.0161778	0.0582119	0.781332	0.0414629	0.0577814	0.473753	0.108827	0.0595831	0.069093	0.261928	0.261928
SL008808	P63208	SKP1	SL008808	SKP1	0.0273487	0.0707277	0.699355	-0.018239	0.0708848	0.797174	0.0484934	0.0705445	0.492516	0.0991827	0.072416	0.172146	0.730997	0.730997
SL005372	O95219	SNX4	SL005372	Sorting nexin 4	-0.0386055	0.155152	0.80372	-0.147709	0.155497	0.343155	0.0253799	0.15475	0.869872	-0.0919903	0.158856	0.563104	0.788281	0.788281
SL008143	P61088	UBE2N	SL008143	UBE2N	0.0566132	0.115947	0.625828	-0.0885347	0.116205	0.446911	0.00559201	0.115647	0.961476	-0.0678861	0.118715	0.56799	0.550197	0.550197
SL004119	Q08345	DDR1	SL004119	discoidin domain receptor 1	-0.00158185	0.0535597	0.976464	-0.0308465	0.0533996	0.564069	0.0998472	0.0531403	0.0615347	0.0712161	0.0548233	0.195258	0.109978	0.109978
SL003171	P08620	FGF4	SL003171	FGF-4	0.0106216	0.069712	0.879035	-0.0209722	0.0698645	0.76431	0.0473406	0.0695292	0.496642	0.142626	0.0716699	0.0477808	0.379706	0.379706
SL000451	P0DMV8	HSPA1A	SL000451	HSP 70	0.0160087	0.0440042	0.716344	0.0796045	0.0441019	0.0723859	0.132166	0.0438902	0.0028933	0.268504	0.0450545	9.47493e-09	9.14105e-06	9.14105e-06
SL003680	Q15109	AGER	SL003680	sRAGE	-0.0911072	0.110709	0.411397	-0.0516812	0.110955	0.641811	-0.16026	0.110422	0.148054	0.019298	0.113352	0.864965	0.300256	0.300256
SL004511	P17213	BPI	SL004511	BPI	0.136335	0.110044	0.21665	-0.0760836	0.110287	0.490977	0.0282547	0.109757	0.797079	0.079851	0.113198	0.481277	0.344568	0.344568
SL000322	P13671	C6	SL000322	C6	0.026997	0.0342777	0.431747	0.0586284	0.0343538	0.0892513	0.142657	0.0341889	4.27746e-05	0.109297	0.0350959	0.00207951	0.000233401	0.000233401
SL003104	O00175	CCL24	SL003104	Eotaxin-2	0.0671259	0.0603354	0.267075	0.023784	0.0604674	0.694439	0.113542	0.0601771	0.0604579	0.151293	0.0620299	0.0154908	0.182975	0.182975
SL000414	P00751	CFB	SL000414	Factor B	-0.00436554	0.0371502	0.906559	0.0337802	0.0372327	0.365217	0.0814894	0.037054	0.0288636	0.0145785	0.038037	0.701874	0.265353	0.265353
SL004340	P10767	FGF6	SL004340	FGF-6	0.0234779	0.0846618	0.781792	-0.0636052	0.0853541	0.45693	0.000537574	0.0844412	0.994926	0.136882	0.0875446	0.119318	0.354257	0.354257
SL000426	P02751	FN1	SL000426	Fibronectin	0.116648	0.0759217	0.125816	0.0698232	0.0760903	0.359774	0.15488	0.0757251	0.0419688	0.162636	0.077734	0.0375208	0.617227	0.617227
SL000674	P19883	FST	SL000674	FST	0.0499858	0.0585333	0.394017	-0.00994834	0.0586613	0.865483	0.0532797	0.0586559	0.364656	0.0563313	0.0599352	0.348278	0.672049	0.672049
SL004068	P10144	GZMB	SL004068	Granzyme B	-0.0295382	0.0504983	0.559173	-0.0342347	0.0506103	0.499451	0.0379994	0.0506109	0.453541	0.0540686	0.0519491	0.299076	0.420638	0.420638
SL000138	Q99075	HBEGF	SL000138	HB-EGF	0.0567016	0.0611838	0.355035	-0.0305502	0.0613196	0.618812	0.0745192	0.0610253	0.223297	0.0888756	0.0626442	0.157336	0.200959	0.200959
SL000461	P01854	IGHE IGK@ IGL@	SL000461	IgE	-0.0592744	0.302615	0.844882	0.362253	0.303287	0.233548	0.107424	0.301831	0.722237	0.0458929	0.309838	0.882379	0.688905	0.688905
SL004353	Q8TAD2	IL17D	SL004353	IL-17D	-0.0667169	0.0785218	0.396413	-0.0781579	0.0786956	0.321691	0.00235235	0.0783148	0.976064	0.051731	0.0818274	0.527897	0.549802	0.549802
SL004351	Q9H293	IL25	SL004351	IL-17E	-0.00257817	0.0593294	0.965377	-0.0270136	0.0594261	0.649851	0.0781003	0.0591481	0.18803	0.22925	0.0613385	0.000235522	0.00829544	0.00829544
SL004346	Q9NYY1	IL20	SL004346	IL-20	0.00264172	0.0546285	0.961473	-0.0245766	0.0547498	0.653936	-0.00349292	0.054487	0.948942	0.164026	0.0559325	0.00370282	0.0280624	0.0280624
SL001943	P08887	IL6R	SL001943	IL-6 sRa	0.0503866	0.0576788	0.383266	0.11345	0.0578069	0.0509066	0.113907	0.0575294	0.0489039	0.133143	0.0590556	0.0251083	0.0947847	0.0947847
SL000483	P13232	IL7	SL000483	IL-7	-0.000891406	0.0580474	0.987761	-0.0418435	0.0582486	0.473273	0.0340448	0.0579954	0.55777	0.114021	0.0596937	0.0573802	0.132137	0.132137
SL003183	P02778	CXCL10	SL003183	IP-10	0.0808718	0.0737881	0.274235	0.112546	0.0739511	0.129421	0.38372	0.0735958	4.143e-07	0.49903	0.0759035	3.28795e-10	6.3729e-11	6.3729e-11
SL003186	P47992	XCL1	SL003186	Lymphotactin	0.0362223	0.0509759	0.478077	0.00283424	0.0507888	0.955547	0.106908	0.0505241	0.0354352	0.141922	0.0521245	0.00697708	0.0127783	0.0127783
SL000517	Q99616	CCL13	SL000517	MCP-4	-0.0386832	0.0603016	0.521848	-0.057417	0.060436	0.343099	-0.0132197	0.0601442	0.826225	0.12454	0.0623538	0.0469851	0.153173	0.153173
SL004359	P20783	NTF3	SL004359	Neurotrophin-3	0.0348923	0.0514734	0.498542	0.0123577	0.0518918	0.811983	-0.0179196	0.0513315	0.72734	0.015945	0.0526983	0.762493	0.651295	0.651295
SL004360	P34130	NTF4	SL004360	Neurotrophin-5	-0.0219379	0.0570592	0.700988	-0.0424462	0.0568759	0.456268	0.134727	0.0565321	0.0179947	0.147523	0.0585212	0.0124004	0.00396656	0.00396656
SL002755	Q13219	PAPPA	SL002755	PAPP-A	0.0913704	0.0774767	0.239492	0.136075	0.0776488	0.0810351	0.305502	0.0772761	0.000102711	0.25942	0.0793261	0.00123992	9.65765e-07	9.65765e-07
SL000537	P01127	PDGFB	SL000537	PDGF-BB	0.20661	0.153823	0.180548	0.145969	0.154164	0.344719	0.178342	0.153424	0.246279	0.316039	0.157495	0.0459614	0.352284	0.352284
SL000540	P00747	PLG	SL000540	Plasmin	0.0844853	0.0551517	0.126941	0.0154553	0.0552753	0.780033	0.146085	0.0550087	0.00847365	0.215532	0.0567526	0.000187278	0.0020793	0.0020793
SL000541	P00747	PLG	SL000541	Plasminogen	-0.00926968	0.0371473	0.803168	-0.04959	0.0372298	0.184185	-0.0674704	0.0370511	0.0699104	-0.112774	0.038034	0.00334627	0.00111236	0.00111236
SL000545	P03952	KLKB1	SL000545	Prekallikrein	0.0168525	0.0454934	0.711399	-0.010379	0.0455944	0.820131	-0.0427328	0.0453755	0.347308	0.0218295	0.0465793	0.639764	0.576815	0.576815
SL018548	P01011	SERPINA3	SL018548	alpha-1-antichymotrypsin complex	0.0882956	0.0406764	0.0309832	0.0749738	0.0407667	0.0671961	0.119744	0.0405711	0.00349166	0.183051	0.0416473	1.69326e-05	0.000371493	0.000371493
SL000560	P16109	SELP	SL000560	P-Selectin	-0.0043803	0.0683474	0.948955	0.0307452	0.0684992	0.653971	0.0713672	0.0681704	0.296252	0.104613	0.0699789	0.136311	0.713326	0.713326
SL003198	P24821	TNC	SL003198	Tenascin	0.0270925	0.0597919	0.650896	-0.0312679	0.0599247	0.602323	-0.00318053	0.0596371	0.957514	0.0933513	0.0612191	0.128671	0.354257	0.354257
SL000088	P61812	TGFB2	SL000088	TGF-b2	-0.0342918	0.0746952	0.646611	-0.120726	0.0755476	0.111437	0.0193565	0.0745031	0.795248	0.0669903	0.0768463	0.384273	0.209113	0.209113
SL000586	P00734	F2	SL000586	Thrombin	-0.13637	0.174326	0.434864	-0.363134	0.174713	0.0387814	-0.102452	0.173875	0.556288	-0.135324	0.178487	0.449129	0.46803	0.46803
SL000613	P00749	PLAU	SL000613	uPA	0.0193132	0.0468624	0.680634	0.0800479	0.0469675	0.0896824	0.138625	0.0467409	0.00333986	0.22908	0.0482227	3.59065e-06	0.000313996	0.000313996
SL000415	P08603	CFH	SL000415	Factor H	0.00774502	0.0315625	0.806377	0.0457553	0.0316326	0.149415	0.0938577	0.0314807	0.00317897	0.0815645	0.0323159	0.0122814	0.0738379	0.0738379
SL000124	P08253	MMP2	SL000124	MMP-2	0.0555643	0.0346907	0.110599	0.0360436	0.0347677	0.300969	0.0754573	0.0346008	0.0302171	0.129447	0.0355187	0.000331548	0.0203342	0.0203342
SL000601	P02787	TF	SL000601	Transferrin	-0.0139246	0.0204758	0.497158	0.0114785	0.0205212	0.576473	0.000585492	0.0204228	0.977154	-0.0452391	0.0209645	0.031977	0.259857	0.259857
SL002093	P0C0S5	H2AFZ	SL002093	Histone H2A.z	0.146639	0.0736988	0.0478187	0.244572	0.073864	0.00108029	0.291463	0.0735077	9.8235e-05	0.544856	0.0758381	9.50203e-12	2.16204e-07	2.16204e-07
SL000587	P01266	TG	SL000587	Thyroglobulin	-0.0365529	0.0554388	0.510345	-0.0845769	0.0555601	0.12933	0.0322841	0.0552934	0.559886	0.107064	0.0569958	0.0615951	0.0197617	0.0197617
SL017611	P31946 P62258 P61981 Q04917 P27348 P63104 P31947	YWHAB YWHAE YWHAG YWHAH YWHAQ YWHAZ SFN	SL017611	2014-03-03	0.0518373	0.157137	0.741788	-0.0926031	0.157486	0.557107	0.0827508	0.15673	0.598023	0.0238325	0.160888	0.88237	0.858029	0.858029
SL008378	Q13542	EIF4EBP2	SL008378	4EBP2	-0.0670165	0.10705	0.53192	-0.0801548	0.107924	0.458431	-0.00451131	0.106773	0.966335	0.228768	0.109609	0.0379874	0.129424	0.129424
SL000247	P52209	PGD	SL000247	6-Phosphogluconate dehydrogenase	-0.101386	0.191567	0.597147	-0.481097	0.191992	0.0129124	-0.538321	0.191071	0.0052646	-0.756057	0.19614	0.000150559	0.000289694	0.000289694
SL003658	O43488	AKR7A2	SL003658	Aflatoxin B1 aldehyde reductase	-0.000165347	0.169438	0.999222	-0.224925	0.169814	0.186645	-0.101403	0.168999	0.549086	-0.23547	0.173482	0.176016	0.346653	0.346653
SL008039	P14550	AKR1A1	SL008039	AK1A1	0.0748538	0.0783008	0.340092	0.0236344	0.0784746	0.763556	0.151535	0.078098	0.0535679	0.187266	0.0801698	0.0203625	0.336211	0.336211
SL011769	Q92688	ANP32B	SL011769	AN32B	0.15333	0.0631692	0.0159918	0.15118	0.0633159	0.0177732	0.111549	0.0634351	0.0800136	0.36015	0.0649828	8.25276e-08	4.04574e-07	4.04574e-07
SL004920	P23528	CFL1	SL004920	Cofilin-1	-0.00774789	0.0860471	0.928332	-0.0735357	0.0862382	0.394714	0.110335	0.0858243	0.199884	0.0999706	0.0881011	0.257676	0.313535	0.313535
SL004757	Q9NP79	VTA1	SL004757	DRG-1	0.0583909	0.137925	0.672437	-0.0883671	0.138232	0.523287	0.017833	0.137568	0.896973	-0.0973193	0.141218	0.49143	0.592777	0.592777
SL012188	Q9UBC2	EPS15L1	SL012188	EP15R	0.0185746	0.0721994	0.797204	-0.00612709	0.0719805	0.93224	0.0725637	0.0716324	0.312138	0.159361	0.0738771	0.0320471	0.298326	0.298326
SL004795	Q99714	HSD17B10	SL004795	ERAB	0.0777694	0.147897	0.599511	0.0599842	0.148225	0.686088	0.0525732	0.147514	0.721873	0.00244931	0.151427	0.987109	0.867426	0.867426
SL005588	P16591	FER	SL005588	FER	0.024421	0.179462	0.891878	-0.0233445	0.17986	0.896845	-0.0212234	0.178997	0.905721	-0.184415	0.183746	0.31661	0.618581	0.618581
SL007022	O60506	SYNCRIP	SL007022	HNRPQ	0.034339	0.0457235	0.453426	-0.00748723	0.0455673	0.869633	0.0802377	0.0453483	0.0781816	0.139935	0.0469948	0.00322107	0.0291007	0.0291007
SL011211	P78344	EIF4G2	SL011211	IF4G2	-0.0740117	0.16866	0.661205	-0.115146	0.169035	0.496435	0.0481365	0.168223	0.775025	-0.0981065	0.172686	0.57051	0.788645	0.788645
SL003304	P08069	IGF1R	SL003304	IGF-I sR	-0.0221619	0.0321498	0.491314	0.0107233	0.0322084	0.73949	0.0121731	0.0320893	0.704781	0.0591864	0.0329553	0.0738254	0.466063	0.466063
SL004146	Q01638	IL1RL1	SL004146	IL-1 R4	-0.0265839	0.0755283	0.725182	-0.117129	0.075696	0.123156	-0.08338	0.0753327	0.269531	-0.106937	0.0773311	0.16806	0.616147	0.616147
SL011770	Q9UIC8	LCMT1	SL011770	LCMT1	0.106676	0.040281	0.00865499	0.0340294	0.0401709	0.39782	0.133853	0.0399792	0.000951946	0.179175	0.0410404	1.92148e-05	0.000586909	0.000586909
SL012168	Q9HAP6	LIN7B	SL012168	LIN7B	0.0580338	0.0510931	0.257214	-0.0218949	0.0512062	0.669359	0.0979911	0.0512216	0.0569901	0.0870462	0.0523158	0.0975141	0.107026	0.107026
SL002650	P14618	PKM2	SL002650	M2-PK	-0.0666263	0.184503	0.718348	-0.230018	0.184912	0.214796	-0.207958	0.184025	0.259635	-0.398631	0.188907	0.0359261	0.148137	0.148137
SL001999	Q00987	MDM2	SL001999	MDM2	0.0388465	0.0570007	0.496238	-0.0480311	0.0571272	0.401352	0.0922168	0.056853	0.106175	0.102876	0.0583613	0.0792771	0.0619716	0.0619716
SL004154	P32004	L1CAM	SL004154	NCAM-L1	-0.0594062	0.0446829	0.185003	0.0380458	0.0447821	0.396448	0.00409749	0.0445671	0.926826	0.0428468	0.0457494	0.349975	0.485932	0.485932
SL004921	P22392	NME2	SL004921	NDP kinase B	-0.0892101	0.138199	0.519236	-0.229274	0.138506	0.0992257	-0.0703874	0.137841	0.610094	-0.208912	0.141498	0.141201	0.390515	0.390515
SL006268	Q9UNZ2	NSFL1C	SL006268	NSF1C	0.0273186	0.0988012	0.782414	-0.0116703	0.0990194	0.906283	0.119813	0.0985437	0.225303	0.1559	0.101634	0.126429	0.433888	0.433888
SL011768	Q8IVD9	NUDCD3	SL011768	NUDC3	0.0936661	0.0701674	0.183242	0.0649146	0.070387	0.357372	0.173974	0.0700333	0.0137056	0.224179	0.0719706	0.00207625	0.0274705	0.0274705
SL008331	Q9UQ80	PA2G4	SL008331	PA2G4	0.0183775	0.113455	0.871464	-0.0768173	0.113707	0.499993	0.0108266	0.113161	0.923863	-0.0422433	0.116163	0.716451	0.784744	0.784744
SL005493	P27169	PON1	SL005493	paraoxonase 1	0.0721468	0.0732907	0.325966	0.0935514	0.0734549	0.204106	0.113687	0.0731006	0.121281	0.164507	0.0754181	0.0301856	0.381405	0.381405
SL011772	O00541	PES1	SL011772	PESC	0.0967295	0.0860428	0.262125	0.0377028	0.0852458	0.658709	0.0922728	0.0852313	0.280137	0.231356	0.0875103	0.00877597	0.0915582	0.0915582
SL006705	Q99471	PFDN5	SL006705	PFD5	0.0263098	0.0429373	0.540653	0.0170399	0.0432061	0.693664	0.0963722	0.0428212	0.0253668	0.139829	0.0439564	0.00167129	0.0336033	0.0336033
SL000539	P06744	GPI	SL000539	PHI	0.0220042	0.0923275	0.81184	-0.00821737	0.0925325	0.929314	0.1135	0.0920884	0.219023	0.101478	0.0945313	0.284183	0.678292	0.678292
SL005358	P30086	PEBP1	SL005358	prostatic binding protein	0.081738	0.079203	0.303158	0.0416861	0.0793788	0.599984	0.0972413	0.0789979	0.21961	0.132334	0.0810936	0.104081	0.766709	0.766709
SL004901	P07237	P4HB	SL004901	Protein disulfide-isomerase	-0.029988	0.0572424	0.600877	0.0199422	0.05731	0.728186	0.0764125	0.0567343	0.179378	0.0173242	0.0585385	0.767544	0.626165	0.626165
SL008865	P25787	PSMA2	SL008865	PSA2	0.0458458	0.0319411	0.15256	0.00494338	0.0320121	0.877413	0.10905	0.0318584	0.000733706	0.180449	0.0327036	9.25928e-08	2.51131e-08	2.51131e-08
SL005034	P62826	RAN	SL005034	RAN	0.0270056	0.184016	0.883453	-0.143989	0.184424	0.435756	-0.100914	0.183539	0.582976	-0.187985	0.188408	0.319451	0.719947	0.719947
SL011535	Q14498	RBM39	SL011535	RBM39	0.00415301	0.0640059	0.948323	0.0147945	0.0641463	0.817804	0.0219058	0.0638375	0.731803	0.164897	0.0663419	0.0136558	0.148476	0.148476
SL011202	P54920	NAPA	SL011202	SNAA	0.0307256	0.123034	0.803017	-0.108968	0.123307	0.377775	0.00937805	0.122715	0.939151	-0.0683507	0.12597	0.587937	0.657422	0.657422
SL006088	Q9NYA1	SPHK1	SL006088	Sphingosine kinase 1	0.00716439	0.174646	0.967314	-0.126322	0.175033	0.471213	0.0109306	0.174193	0.95002	-0.161351	0.178815	0.367825	0.614806	0.614806
SL005115	Q9HCB6	SPON1	SL005115	Spondin-1	0.0992887	0.0457425	0.0309894	0.126327	0.045844	0.00633033	0.22802	0.045624	1.15169e-06	0.396274	0.0468343	3.16287e-15	5.65878e-14	5.65878e-14
SL000057	P04183	TK1	SL000057	Thymidine kinase	0.00437391	0.0409479	0.915029	-0.00566285	0.0408354	0.88983	0.046415	0.0406395	0.254614	0.105423	0.0421057	0.0129949	0.148946	0.148946
SL006698	Q8N3X6	LCORL	SL006698	transcription factor MLR1, isoform CRA_b	0.0129974	0.0477697	0.785803	-0.0630747	0.0476667	0.187079	0.0564277	0.0474388	0.235486	0.0757727	0.0487045	0.121151	0.0268223	0.0268223
SL003655	P29401	TKT	SL003655	Transketolase	0.0197397	0.101789	0.846404	-0.0792975	0.102015	0.437776	0.00831149	0.101525	0.934825	-0.0498849	0.104218	0.632639	0.711677	0.711677
SL004812	P60174	TPI1	SL004812	Triosephosphate isomerase	0.0248724	0.109788	0.820977	-0.0934717	0.110032	0.396493	0.0063662	0.109504	0.95369	-0.043231	0.112409	0.7009	0.723402	0.723402
SL011809	Q9H773	DCTPP1	SL011809	XTP3A	0.108448	0.0506567	0.0333481	0.175181	0.050828	0.000675906	0.261489	0.0504521	4.80837e-07	0.361396	0.0518125	3.2783e-11	1.85327e-09	1.85327e-09
SL004940	P29350	PTPN6	SL004940	PTP-1C	-0.0498717	0.107687	0.643721	-0.0413566	0.107912	0.701897	0.164558	0.107257	0.126358	0.211061	0.110079	0.0564422	0.0969535	0.0969535
SL013489	Q9BXJ7	AMN	SL013489	AMNLS	0.0419132	0.0730902	0.566912	-0.169665	0.0736073	0.02207	-0.0747455	0.0728977	0.30629	0.089872	0.0751506	0.232987	0.00455041	0.00455041
SL008516	P09228	CST2	SL008516	CYTT	0.181121	0.0905898	0.0467567	0.358795	0.0908031	0.000103656	0.415121	0.0910085	8.30094e-06	0.477401	0.0927781	5.7473e-07	1.12093e-06	1.12093e-06
SL013490	Q9BWV1	BOC	SL013490	BOC	-0.0402949	0.0432384	0.352366	-0.129726	0.0431716	0.00295499	-0.182979	0.0428488	2.87002e-05	-0.159829	0.0440031	0.00034741	6.08566e-05	6.08566e-05
SL013488	Q9P126	CLEC1B	SL013488	CLC1B	0.056352	0.115884	0.627235	-0.0436949	0.116142	0.707101	0.0431046	0.115584	0.709547	-0.00336522	0.11865	0.977398	0.885146	0.885146
SL000572	P0DJI8	SAA1	SL000572	SAA	0.0449534	0.223776	0.840966	0.232611	0.224273	0.300747	0.353051	0.223196	0.115076	0.196748	0.229117	0.391393	0.681122	0.681122
SL000051	P02741	CRP	SL000051	CRP	0.14313	0.172397	0.407268	0.185569	0.172779	0.283941	0.548048	0.17195	0.0016366	0.460443	0.176512	0.00969055	0.0586145	0.0586145
SL002922	P05362	ICAM1	SL002922	sICAM-1	-0.0956697	0.0832836	0.251869	0.00351136	0.0834685	0.966481	0.00231524	0.0830679	0.977789	-0.0130763	0.0852716	0.878258	0.859399	0.859399
SL007752	Q9UIK4	DAPK2	SL007752	DAPK2	-0.0518668	0.0712942	0.467663	0.0425445	0.0717553	0.553828	0.0118513	0.0711129	0.867789	0.0635066	0.0729972	0.385222	0.826407	0.826407
SL013570	O43781	DYRK3	SL013570	DYRK3	-0.00143146	0.0341744	0.966626	-0.0033784	0.0345679	0.922231	0.0189673	0.0340868	0.578457	0.0661684	0.034995	0.0599252	0.732469	0.732469
SL003869	Q99988	GDF15	SL003869	MIC-1	0.160242	0.0511361	0.00195212	0.361913	0.0512496	1.94988e-11	0.736166	0.0510037	5.11898e-34	0.933471	0.0523567	3.5561e-45	3.18262e-51	3.18262e-51
SL007003	O43323	DHH	SL007003	DHH	0.0311409	0.0840311	0.711287	-0.0773639	0.0842176	0.359262	0.0136551	0.0838134	0.870723	0.0145041	0.0860369	0.866276	0.621754	0.621754
SL005161	P61328	FGF12	SL005161	FGF-12	0.0089527	0.0443124	0.840069	-0.0620565	0.0444103	0.163668	0.0326169	0.0441969	0.46128	0.0289392	0.0455827	0.526148	0.103698	0.103698
SL004334	O43320	FGF16	SL004334	FGF-16	0.0200867	0.106808	0.850993	-0.0852988	0.107045	0.426363	-0.00521237	0.106531	0.961019	0.0117158	0.109357	0.914777	0.797339	0.797339
SL014308	P55075	FGF8	SL014308	FGF-8A	-0.014748	0.111095	0.894509	-0.0218313	0.110681	0.843813	0.0558194	0.110163	0.612863	0.0101157	0.114311	0.929564	0.931403	0.931403
SL004348	Q8IU54	IFNL1	SL004348	IFN-lambda 1	-0.00302883	0.0604324	0.960071	-0.110489	0.0608614	0.0707776	0.0226901	0.0602742	0.706936	-0.00639128	0.0621717	0.918212	0.192386	0.192386
SL004349	Q8IZJ0	IFNL2	SL004349	IFN-lambda 2	-0.0434113	0.0597722	0.468416	-0.0748996	0.059576	0.209969	0.0449585	0.0592906	0.449074	0.0431792	0.0611973	0.481177	0.225102	0.225102
SL005202	P26927	MST1	SL005202	MSP	0.0282708	0.136497	0.836103	-0.201244	0.1368	0.142641	-0.199038	0.136143	0.145118	-0.195495	0.139755	0.163214	0.107435	0.107435
SL001888	P03973	SLPI	SL001888	SLPI	0.0518517	0.0371063	0.163651	0.0315412	0.0371887	0.397246	0.11959	0.0370102	0.0014136	0.23704	0.037992	2.10459e-09	4.18359e-08	4.18359e-08
SL004484	P35247	SFTPD	SL004484	SP-D	-0.0767971	0.0846889	0.365458	-0.146889	0.084877	0.0848691	-0.061211	0.0844696	0.469406	-0.020776	0.0867104	0.810853	0.495398	0.495398
SL009988	O43184	ADAM12	SL009988	ADAM12	0.0498327	0.0657564	0.449331	-0.0303842	0.0659002	0.645192	0.103785	0.0655839	0.114927	0.137717	0.0676032	0.0427916	0.0975592	0.0975592
SL003674	Q07817	BCL2L1	SL003674	BCL2-like 1 protein	0.0264413	0.0478925	0.581422	0.00232762	0.0479929	0.961361	0.0530962	0.0477017	0.266842	0.0627378	0.0489565	0.201319	0.645577	0.645577
SL013988	Q9Y4C5	CHST2	SL013988	CHST2	-0.0910648	0.0529293	0.0867106	-0.103932	0.0530191	0.0511928	0.029592	0.0528248	0.575904	-0.0606228	0.0549445	0.27105	0.152246	0.152246
SL014130	Q9GZX3	CHST6	SL014130	CHST6	-0.100594	0.0535189	0.0614382	-0.0829757	0.0536389	0.123266	0.00953096	0.0533801	0.858451	-0.00851916	0.0550724	0.877202	0.364257	0.364257
SL006713	Q9BWP8	COLEC11	SL006713	Collectin Kidney 1	0.00992191	0.0687531	0.885381	-0.0327064	0.0689057	0.635486	0.0374909	0.068575	0.585108	0.05288	0.0703942	0.453305	0.887904	0.887904
SL009045	Q6UWV6	ENPP7	SL009045	ENPP7	0.127934	0.120346	0.288878	-0.120789	0.120613	0.317664	0.119324	0.120034	0.321233	0.15376	0.123219	0.213357	0.297557	0.297557
SL014093	O75355	ENTPD3	SL014093	ENTP3	0.0418895	0.0444094	0.346556	-0.0297234	0.0447372	0.507111	0.0692478	0.0440159	0.117062	0.167007	0.0452052	0.00027648	0.00185643	0.00185643
SL014028	O75356	ENTPD5	SL014028	ENTP5	0.0945283	0.0437311	0.0316875	0.0920675	0.0438282	0.0367663	0.172414	0.0436179	0.000102933	0.135082	0.044775	0.00284214	0.00210389	0.00210389
SL014088	Q96P31	FCRL3	SL014088	FCRL3	0.00928239	0.0756963	0.902512	-0.109883	0.0761644	0.150488	-0.0164077	0.0758436	0.828921	0.134877	0.0778174	0.0844149	0.0737536	0.0737536
SL007024	O60565	GREM1	SL007024	GREM1	-0.0421175	0.0726498	0.562667	-0.0211589	0.0728103	0.771619	-0.0303594	0.0724605	0.675627	0.101422	0.0747325	0.176082	0.521859	0.521859
SL009791	Q99729	HNRNPAB	SL009791	hnRNP A/B	0.0686285	0.0633504	0.279807	0.0102958	0.063491	0.871321	0.0682723	0.0631863	0.28106	0.0820917	0.0648625	0.206933	0.723402	0.723402
SL014096	Q86UE6	LRRTM1	SL014096	LRRT1	-0.0513897	0.0647575	0.428273	-0.0302775	0.0649781	0.641687	0.124315	0.0644953	0.0551655	0.0934901	0.0665725	0.161586	0.0720718	0.0720718
SL014108	Q86VH5	LRRTM3	SL014108	LRRT3	-0.000506972	0.0646378	0.993749	-0.0595389	0.0647818	0.359035	-0.0139895	0.064469	0.828407	-0.0399766	0.0668375	0.550358	0.723402	0.723402
SL006523	Q08431	MFGE8	SL006523	MFGM	0.0238778	0.0595977	0.689052	-0.00574951	0.0597301	0.9234	-0.019196	0.0594434	0.747044	0.0793119	0.0610203	0.19499	0.217106	0.217106
SL014069	Q16549	PCSK7	SL014069	PCSK7	2.64877e-06	0.0801256	0.999974	-0.0306233	0.0798938	0.701856	-0.0913789	0.0795128	0.251668	-0.0711204	0.0819622	0.386463	0.924093	0.924093
SL006998	O15530	PDPK1	SL006998	PDPK1	0.0197303	0.152769	0.897351	-0.0285333	0.153108	0.852327	0.0223041	0.152373	0.883752	-0.11213	0.156415	0.474184	0.762973	0.762973
SL001753	Q9BZZ2	SIGLEC1	SL001753	Sialoadhesin	0.042922	0.0631912	0.497681	0.0969714	0.0633513	0.127244	0.0924106	0.0630418	0.144075	0.211643	0.0651356	0.0013333	0.0649685	0.0649685
SL005488	Q14515	SPARCL1	SL005488	SPARCL1	0.0644958	0.0424083	0.129688	0.100396	0.0422923	0.0184327	0.155835	0.0420905	0.00026791	0.221358	0.0432078	6.39825e-07	0.000289694	0.000289694
SL014029	Q9NRA0	SPHK2	SL014029	SPHK2	0.0687918	0.0537169	0.201617	-0.0404573	0.0538361	0.45313	0.0733025	0.0535778	0.172606	0.122024	0.0549991	0.0274921	0.0623599	0.0623599
SL007502	Q7LFX5	CHST15	SL007502	ST4S6	0.0558007	0.0400546	0.164935	0.0760045	0.0401435	0.0595759	0.119786	0.0399508	0.00301428	0.196048	0.0410106	3.12926e-06	0.000147887	0.000147887
SL008945	Q08188	TGM3	SL008945	TGM3	0.289713	0.222208	0.193615	0.647912	0.222702	0.00397883	0.631789	0.221633	0.00476177	0.76522	0.227512	0.000902282	0.0198258	0.0198258
SL004908	P07951	TPM2	SL004908	Tropomyosin 2	0.00725818	0.0502152	0.885201	-0.0126291	0.050298	0.801973	0.0360004	0.0500637	0.472821	0.0757497	0.0514598	0.142395	0.631933	0.631933
SL004070	P62979	RPS27A	SL004070	Ubiquitin	-0.0347133	0.0521292	0.506143	-0.0527783	0.0522449	0.313465	0.026292	0.0519982	0.613603	0.0649133	0.0537728	0.228615	0.645577	0.645577
SL010519	P43403	ZAP70	SL010519	ZAP70	0.0149894	0.0561204	0.789639	0.0126833	0.0562462	0.821795	0.0599642	0.0559748	0.28518	0.101423	0.0577494	0.0803878	0.61966	0.61966
SL000308	P05155	SERPING1	SL000308	C1-Esterase Inhibitor	0.0867827	0.0540518	0.109751	0.1985	0.0541718	0.000308237	0.18083	0.0539118	0.000931494	0.272793	0.055342	1.58427e-06	8.22074e-05	8.22074e-05
SL000314	P01024	C3	SL000314	C3b	-0.314201	0.10847	0.00413698	-0.282298	0.108711	0.0100194	-0.0969485	0.108189	0.371139	-0.100271	0.111059	0.367546	0.049482	0.049482
SL000316	P0C0L4 P0C0L5	C4A C4B	SL000316	C4	0.0140486	0.0466032	0.763346	0.0500714	0.046525	0.282964	0.0491935	0.0462981	0.289115	0.107292	0.0475254	0.0249194	0.462999	0.462999
SL000321	P01031 P13671	C5 C6	SL000321	C5b, 6 Complex	0.0571157	0.038569	0.140016	0.088258	0.0386547	0.0233333	0.140418	0.0384692	0.00032469	0.147553	0.0394897	0.000235655	0.00144788	0.00144788
SL001691	P21781	FGF7	SL001691	FGF7	0.086422	0.0615856	0.161893	0.025657	0.0617147	0.677995	0.112572	0.0613402	0.067778	0.123392	0.0629538	0.0512097	0.356292	0.356292
SL005187	P26951	IL3RA	SL005187	IL-3 Ra	0.0554867	0.0859447	0.519179	-0.0255983	0.0861355	0.766594	0.0453222	0.0857221	0.597518	0.00709668	0.0879961	0.935793	0.765496	0.765496
SL005188	Q01344	IL5RA	SL005188	IL-5 Ra	0.104191	0.0687859	0.131232	0.167577	0.0689464	0.0158492	0.380417	0.0690765	9.80078e-08	0.369349	0.07043	3.57891e-07	9.55748e-07	9.55748e-07
SL000470	P20809	IL11	SL000470	IL-11	-0.0243036	0.0643404	0.705981	-0.0280351	0.0644796	0.664128	0.0800755	0.06417	0.213366	0.119832	0.0664403	0.0726189	0.188321	0.188321
SL017189	P01042	KNG1	SL017189	Kininogen, HMW	-0.0125925	0.0598526	0.833549	-0.0591175	0.0599855	0.325404	-0.0891182	0.0596976	0.136859	-0.0320499	0.0612813	0.601482	0.585789	0.585789
SL000522	P39900	MMP12	SL000522	MMP-12	0.0598135	0.0695239	0.39051	0.112863	0.0696861	0.106701	0.515565	0.0698175	2.853e-12	0.790491	0.0711856	3.48187e-23	6.90537e-27	6.90537e-27
SL003764	P13591	NCAM1	SL003764	NCAM-120	0.0388313	0.0420754	0.357032	0.0419961	0.0421688	0.320347	0.0728046	0.0419664	0.0841163	0.132452	0.0430797	0.00236388	0.0732771	0.0732771
SL000535	P04085	PDGFA	SL000535	PDGF-AA	0.222217	0.142413	0.120053	0.115673	0.142729	0.418533	0.185676	0.142044	0.192465	0.277161	0.145813	0.0585834	0.345359	0.345359
SL004363	Q9Y240	CLEC11A	SL004363	SCGF-alpha	-0.0205243	0.0634805	0.746751	-0.0838477	0.0636215	0.188849	0.0561699	0.0633161	0.375937	0.109625	0.0649958	0.0930325	0.209433	0.209433
SL012740	Q8TE58	ADAMTS15	SL012740	ATS15	-0.0199926	0.050679	0.693583	0.000575509	0.0507915	0.990969	0.017436	0.0505477	0.730455	0.0882422	0.0518887	0.0903744	0.479454	0.479454
SL012822	Q9GZN4	PRSS22	SL012822	BSSP4	-0.00394196	0.0461391	0.931989	-0.0817956	0.0462416	0.0782458	-0.0494104	0.0460196	0.284095	0.0532338	0.0472404	0.260977	0.101074	0.101074
SL008644	Q10588	BST1	SL008644	BST1	-0.000244016	0.0720725	0.997302	-0.0693361	0.072263	0.338339	-0.061221	0.0720626	0.396476	-0.0801979	0.073594	0.276996	0.871839	0.871839
SL009768	P45973	CBX5	SL009768	CBX5	0.11691	0.0478648	0.0153501	-0.00334168	0.0482029	0.944792	0.0584064	0.0479639	0.224596	0.114831	0.0490167	0.0200104	0.0111493	0.0111493
SL014092	Q4KMG0	CDON	SL014092	CDON	-0.0718521	0.0434486	0.0995528	-0.168796	0.043545	0.000138516	-0.27906	0.043336	6.9677e-10	-0.308842	0.0444857	3.93144e-11	2.33032e-12	2.33032e-12
SL001896	P10909	CLU	SL001896	Clusterin	0.0251423	0.0349483	0.47262	0.0452979	0.0350259	0.197221	0.0136394	0.0348578	0.695949	0.0702321	0.0357826	0.0508863	0.0719728	0.0719728
SL014048	Q86Y22	COL23A1	SL014048	CONA1	0.00453518	0.0808116	0.955295	-0.0610019	0.080991	0.452107	0.0302448	0.0806023	0.707833	0.0466775	0.0827405	0.573209	0.862474	0.862474
SL004708	P02775	PPBP	SL004708	CTAP-III	0.121291	0.154572	0.433448	0.00522414	0.154915	0.973128	0.0168694	0.154172	0.912966	0.138413	0.158262	0.382716	0.783321	0.783321
SL006197	Q96DA6	DNAJC19	SL006197	DnaJ homolog	0.0102944	0.0481176	0.830784	-0.0500208	0.0482234	0.300708	0.0427066	0.0479918	0.374472	0.0555708	0.0494753	0.262533	0.313911	0.313911
SL008822	Q9UHX3	ADGRE2	SL008822	EMR2	-0.0106863	0.0584974	0.85521	0.00491877	0.0586273	0.93321	0.13858	0.0583459	0.018367	0.161651	0.0598937	0.00747391	0.045011	0.045011
SL014071	Q9NZU1	FLRT1	SL014071	FLRT1	-0.00958788	0.0640427	0.881125	-0.0510074	0.0641849	0.427614	-0.000338022	0.0638768	0.995782	0.0266828	0.0655714	0.684442	0.838227	0.838227
SL005575	P21217	FUT3	SL005575	Fucosyltransferase 3	0.0990048	0.0883116	0.263431	0.00432239	0.0885066	0.961092	0.241538	0.088634	0.00692645	0.227224	0.090407	0.0126502	0.00388568	0.00388568
SL014008	Q11128	FUT5	SL014008	FUT5	0.106062	0.0672176	0.11597	0.0820312	0.0673668	0.224599	0.345401	0.0670435	5.56019e-07	0.365519	0.068822	2.57669e-07	1.25515e-11	1.25515e-11
SL014094	Q8IZF4	ADGRG5	SL014094	GP114	-0.0542001	0.0559117	0.333383	0.0265408	0.0560326	0.636193	0.0542418	0.0560533	0.334233	0.120333	0.0574934	0.0374614	0.354257	0.354257
SL014009	Q7Z4V5	HDGFRP2	SL014009	HDGR2	0.0183357	0.0484736	0.705589	0.0385628	0.048295	0.425424	0.139219	0.0480434	0.00412609	0.210293	0.0495438	3.19309e-05	0.0018933	0.0018933
SL013548	Q6ZMJ4	IL34	SL013548	IL-34	0.00824935	0.0430351	0.848156	-0.00942205	0.0431304	0.82727	0.0584182	0.0431433	0.177061	0.107918	0.044065	0.0150773	0.0975592	0.0975592
SL014111	Q8IZU9	KIRREL3	SL014111	KIRR3	0.0145573	0.0394038	0.712146	-0.0133863	0.0394741	0.734837	0.0853992	0.039328	0.0309374	0.0742299	0.0407498	0.0698375	0.0179171	0.0179171
SL013969	Q16719	KYNU	SL013969	KYNU	0.0463459	0.0668966	0.489138	-0.0225902	0.0670451	0.73647	-0.0329607	0.0667233	0.621786	0.0759978	0.0684934	0.268351	0.624159	0.624159
SL004299	Q96CA5	BIRC7	SL004299	Livin B	-0.00366913	0.0693582	0.957857	-0.0100934	0.0695755	0.884783	0.0678493	0.0692252	0.328068	0.0774457	0.0714581	0.279607	0.714868	0.714868
SL012457	P58417	NXPH1	SL012457	NXPH1	0.104191	0.0516682	0.0449117	0.126698	0.0517829	0.0151698	0.130328	0.0515344	0.0121138	0.127812	0.0529015	0.0164743	0.0804218	0.0804218
SL012108	P19174	PLCG1	SL012108	PLCG1	-0.0419836	0.0443331	0.344639	-0.0697439	0.0444324	0.11788	-0.067775	0.0442181	0.126725	-0.00551511	0.0456199	0.903882	0.546674	0.546674
SL006406	O60486	PLXNC1	SL006406	PLXC1	-0.0483286	0.0404398	0.233294	-0.0662088	0.0405296	0.103719	-0.038179	0.0403351	0.344868	0.0117316	0.0414051	0.777175	0.407689	0.407689
SL013989	Q6UXX9	RSPO2	SL013989	RSPO2	-0.0287325	0.0631489	0.649547	-0.0833836	0.0632871	0.188984	-0.0447548	0.0629828	0.47807	0.0816112	0.0652451	0.212281	0.297995	0.297995
SL014468	O60880	SH2D1A	SL014468	SH21A	-0.0191378	0.0769372	0.803782	-0.0409951	0.0762445	0.591325	0.0685521	0.0758811	0.367264	0.189909	0.0779375	0.0155926	0.276928	0.276928
SL014070	O94991	SLITRK5	SL014070	SLIK5	-0.00666494	0.0491429	0.892239	-0.0723134	0.0493091	0.143881	0.0251376	0.0489445	0.608034	0.103889	0.0502642	0.0398766	0.0213269	0.0213269
SL014091	Q96PQ0	SORCS2	SL014091	SORC2	-0.281181	0.160272	0.0807174	-0.47064	0.16126	0.00387228	-0.454842	0.160575	0.00503459	-0.0445047	0.164762	0.787318	0.0211577	0.0211577
SL011499	P01298	PPY	SL011499	PH	0.12046	0.0809664	0.138192	0.228306	0.081132	0.0053203	0.568674	0.0807415	2.19707e-11	0.608753	0.0835328	5.12211e-12	4.9341e-14	4.9341e-14
SL000087	P05231	IL6	SL000087	IL-6	0.0133667	0.089313	0.881165	0.0184161	0.0889911	0.83624	0.0942778	0.0885734	0.288277	0.09697	0.0910721	0.288116	0.834291	0.834291
SL008085	P31937	HIBADH	SL008085	3HIDH	-0.0396715	0.0936433	0.672228	-0.011528	0.0933308	0.901807	0.0688244	0.0935241	0.462554	0.10009	0.0958282	0.29738	0.828855	0.828855
SL001726	P04141	CSF2	SL001726	GM-CSF	-0.0738395	0.0779208	0.34433	0.00495887	0.0776665	0.949147	-0.00990049	0.0776858	0.898703	0.180024	0.0793537	0.0242313	0.18555	0.18555
SL000597	P01374	LTA	SL000597	TNF-b	0.0252832	0.056444	0.654628	0.0381945	0.0565673	0.500234	0.0486777	0.0566483	0.391083	0.142741	0.0580287	0.0146469	0.248018	0.248018
SL010830	P11171	EPB41	SL010830	41	0.0691011	0.108983	0.526677	-0.013111	0.109225	0.904559	0.0232227	0.108701	0.831019	-0.011113	0.111584	0.920754	0.687176	0.687176
SL004253	P14061	HSD17B1	SL004253	17-beta-HSD 1	-0.018895	0.0476118	0.691846	-0.0222341	0.0479015	0.642976	-0.0129048	0.0474742	0.786002	0.0499721	0.048791	0.306828	0.783156	0.783156
SL005361	P05090	APOD	SL005361	Apo D	0.0421166	0.0429803	0.328172	0.000623319	0.0432583	0.988516	0.0863197	0.042871	0.0452401	0.0758285	0.044007	0.0862259	0.206446	0.206446
SL000479	P08700	IL3	SL000479	IL-3	-0.0466091	0.0597053	0.43582	0.00741738	0.0600928	0.901874	-0.0466801	0.0595535	0.433954	-0.0218574	0.061431	0.722318	0.839709	0.839709
SL007869	P23284	PPIB	SL007869	PPIB	0.0210218	0.059601	0.724636	0.0350429	0.0598383	0.558711	0.0656289	0.0594928	0.271139	0.139684	0.0607747	0.0224536	0.436928	0.436928
SL003524	P30101	PDIA3	SL003524	Protein disulfide isomerase A3	0.0272172	0.0805398	0.735723	-0.0266971	0.0810607	0.742196	0.0544298	0.080335	0.498753	0.0329002	0.0824637	0.690292	0.868043	0.868043
SL006119	Q07654	TFF3	SL006119	TFF3	-0.0911481	0.0877443	0.300011	-0.144213	0.0873497	0.100131	0.0184181	0.0870351	0.832596	0.104396	0.0894974	0.244656	0.102264	0.102264
SL004742	P43652	AFM	SL004742	Afamin	-0.00286838	0.0370799	0.938408	0.0396208	0.0369785	0.285099	0.0250285	0.036802	0.497141	0.0249561	0.037779	0.509547	0.844219	0.844219
SL008590	Q6UX06	OLFM4	SL008590	Olfactomedin-4	0.0504971	0.0750851	0.501927	0.031853	0.0756189	0.673983	0.139562	0.0748897	0.0636688	0.182248	0.0768859	0.0186037	0.14052	0.14052
SL012754	Q92484	SMPDL3A	SL012754	ASM3A	-0.022242	0.0601981	0.712113	-0.00868438	0.0604017	0.885803	0.0909291	0.059955	0.130748	0.0836099	0.0615716	0.175829	0.485932	0.485932
SL016129	Q9H098	FAM107B	SL016129	FAM107B	-0.0191795	0.0428936	0.655202	-0.00713838	0.0430974	0.868593	0.0582574	0.0429006	0.17583	0.101588	0.0438138	0.0213092	0.213144	0.213144
SL005572	P06396	GSN	SL005572	Gelsolin	0.0355657	0.0357664	0.321083	0.0423736	0.0358458	0.238388	0.0361735	0.0356737	0.311649	0.149032	0.0366201	6.4831e-05	0.0133206	0.0133206
SL000347	P08185	SERPINA6	SL000347	CBG	0.00251279	0.0625117	0.967971	-0.00424851	0.0625767	0.945931	-0.0185851	0.0620186	0.764704	0.0511401	0.0636888	0.422833	0.914288	0.914288
SL007871	P30085	CMPK1	SL007871	Cytidylate kinase	-0.00156074	0.044927	0.972318	-0.0569812	0.0449403	0.206127	-0.0140379	0.0445393	0.752915	-0.0218177	0.0457784	0.634112	0.589691	0.589691
SL007153	P22079	LPO	SL007153	PERL	-0.0724639	0.0792575	0.361538	-0.254762	0.0784808	0.00134645	-0.246169	0.0781099	0.00184276	-0.153553	0.0802397	0.056919	0.00128181	0.00128181
SL008072	P27658	COL8A1	SL008072	CO8A1	-0.15764	0.120791	0.193198	-0.0784521	0.120959	0.517265	-0.139028	0.121087	0.252117	-0.122088	0.123933	0.325621	0.841978	0.841978
SL004739	Q14624	ITIH4	SL004739	ITI heavy chain H4	0.0174288	0.0811957	0.83023	0.088066	0.0813759	0.280297	0.0281651	0.0809854	0.728325	0.0439055	0.0831338	0.59792	0.938142	0.938142
SL016128	O95881	TXNDC12	SL016128	TXD12	0.0601781	0.0525693	0.253513	0.104811	0.052686	0.0478525	0.193068	0.0524332	0.000288506	0.234956	0.0538241	1.92276e-05	0.000688827	0.000688827
SL001737	P31947	SFN	SL001737	STRATIFIN	0.0405993	0.0466166	0.38471	0.0377534	0.0467201	0.419885	0.0524474	0.0464959	0.2605	0.157702	0.0477293	0.00110572	0.0687559	0.0687559
SL002823	P14151	SELL	SL002823	sL-Selectin	-0.118757	0.0432348	0.00649689	-0.199927	0.0433308	6.57724e-06	-0.224601	0.0431228	4.23998e-07	-0.248703	0.0442668	5.57119e-08	9.31588e-06	9.31588e-06
SL004156	O00220	TNFRSF10A	SL004156	TRAIL R1	0.0949603	0.092916	0.307873	0.0443336	0.0935759	0.636121	-0.0341997	0.0932157	0.714046	0.169752	0.0953159	0.076266	0.334341	0.334341
SL002654	P29317	EPHA2	SL002654	Epithelial cell kinase	0.086049	0.0408686	0.0363418	0.147235	0.0410068	0.000404111	0.294462	0.0407036	7.05392e-12	0.343395	0.0418011	1.58628e-14	2.24164e-15	2.24164e-15
SL001729	P09919	CSF3	SL001729	G-CSF	-0.130383	0.0734375	0.0771618	-0.0727199	0.0740345	0.327021	-0.110841	0.0732351	0.131538	-0.0248898	0.0751851	0.740913	0.569759	0.569759
SL000070	P51654	GPC3	SL000070	Glypican 3	-0.109592	0.0606311	0.0719991	-0.0892338	0.0607644	0.143341	-0.139468	0.0604726	0.0219915	-0.201502	0.0623419	0.00141009	0.128481	0.128481
SL000125	P01583	IL1A	SL000125	IL-1a	0.107807	0.0712427	0.131617	0.0182422	0.0713328	0.798389	0.0981773	0.0710254	0.168249	0.0739742	0.0725746	0.309158	0.273309	0.273309
SL004080	P36894	BMPR1A	SL004080	BMPR1A	-0.0229709	0.0477028	0.630593	-0.00936021	0.0475462	0.844108	0.0267069	0.0473182	0.57303	0.00935021	0.0485754	0.847531	0.979391	0.979391
SL004133	Q13873	BMPR2	SL004133	BMP RII	-0.00653867	0.0493286	0.894665	-0.0049377	0.049254	0.920235	0.0191926	0.049483	0.698485	0.0402678	0.0507736	0.428563	0.893086	0.893086
SL004160	Q16620	NTRK2	SL004160	TrkB	-0.000588122	0.0350694	0.986634	0.0421246	0.0351472	0.231954	0.0125854	0.0349785	0.719326	0.0679614	0.0359064	0.0596543	0.490543	0.490543
SL003310	P15692	VEGFA	SL003310	VEGF121	0.23174	0.095224	0.0157145	0.0777895	0.0954354	0.415861	0.249544	0.0949773	0.00918509	0.340648	0.0974969	0.000571231	0.00483843	0.00483843
SL000003	P03950	ANG	SL000003	Angiogenin	0.0514922	0.0468748	0.273138	0.0371085	0.0469789	0.430405	0.0269613	0.0467534	0.564729	0.00253575	0.0479937	0.957909	0.52169	0.52169
SL000357	P00740	F9	SL000357	Coagulation Factor IX	0.0268394	0.0368737	0.467437	0.0445847	0.0369553	0.228895	0.111595	0.0367778	0.00269048	0.108475	0.0379257	0.00462679	0.0309953	0.0309953
SL000360	P00742	F10	SL000360	Coagulation Factor X	-0.0401661	0.0386864	0.300254	-0.0160299	0.0387721	0.679673	-0.10347	0.0385858	0.007864	-0.14197	0.0397902	0.000438478	0.00145008	0.00145008
SL007756	Q9UK05	GDF2	SL007756	GDF2	0.0359939	0.070522	0.610268	-0.0343274	0.0706786	0.627656	0.077227	0.0703393	0.273392	0.0712799	0.0722053	0.324595	0.545447	0.545447
SL000021	P01308	INS	SL000021	Insulin	-0.0130285	0.0659052	0.843468	-0.0093458	0.0659713	0.887471	0.0996326	0.0652468	0.12815	0.164471	0.0669906	0.0148345	0.0674678	0.0674678
SL000516	P80098	CCL7	SL000516	MCP-3	0.0803595	0.0686852	0.24323	0.114644	0.0688377	0.0971957	0.229265	0.0685073	0.000956165	0.378799	0.0703247	1.77992e-07	0.000265665	0.000265665
SL009951	O00755	WNT7A	SL009951	WNT7A	0.0692872	0.0688679	0.315449	-0.0500844	0.0692739	0.470433	0.0590771	0.0691634	0.393916	0.0617893	0.0705765	0.382235	0.0896579	0.0896579
SL003461	P01189	POMC	SL003461	ACTH	0.143878	0.0802089	0.0741776	0.00716441	0.0803542	0.929033	0.0681664	0.079972	0.394903	0.222169	0.0826012	0.00768364	0.0203827	0.0203827
SL000433	P01275	GCG	SL000433	Glucagon	0.101571	0.112816	0.368892	0.189808	0.113066	0.0945675	0.105066	0.112524	0.351428	0.213025	0.115509	0.0664409	0.58246	0.58246
SL000313	P01024	C3	SL000313	C3a	-0.141426	0.0911869	0.122303	-0.161986	0.0913532	0.0775339	-0.0193163	0.0910153	0.832116	0.119153	0.0934718	0.203696	0.0717402	0.0717402
SL003657	Q08209 P63098	PPP3CA PPP3R1	SL003657	Calcineurin	0.0318713	0.127744	0.803203	-0.00201836	0.128028	0.987436	0.0241222	0.127413	0.850008	-0.0514407	0.130793	0.694466	0.838227	0.838227
SL003710	P42575	CASP2	SL003710	Caspase-2	-0.0004744	0.0742742	0.994909	-0.0942266	0.0744001	0.206632	0.00106332	0.0741303	0.988568	0.129767	0.0761387	0.0896768	0.110082	0.110082
SL004814	Q14019	COTL1	SL004814	Coactosin-like protein	0.0719411	0.0396283	0.0707821	0.0994663	0.0397627	0.0130728	0.166324	0.0396634	3.94102e-05	0.229995	0.0405337	4.22628e-08	5.61247e-06	5.61247e-06
SL000622	P12259	F5	SL000622	Coagulation Factor V	0.0286216	0.041199	0.487938	0.0772716	0.0412905	0.0625628	0.050286	0.0410923	0.222311	0.0563602	0.0421824	0.182841	0.550197	0.550197
SL000022	P02671 P02675 P02679	FGA FGB FGG	SL000022	D-dimer	0.0423543	0.0332483	0.204009	0.0982943	0.0332876	0.00347916	0.221007	0.0329514	1.56051e-10	0.229378	0.033832	1.02754e-10	2.94057e-10	2.94057e-10
SL004482	P17813	ENG	SL004482	Endoglin	-0.0429653	0.0435087	0.324444	-0.0325683	0.0436622	0.456491	0.0020671	0.0436079	0.962234	-0.00680027	0.0445004	0.878681	0.562617	0.562617
SL005167	O00214	LGALS8	SL005167	Galectin-8	0.0198106	0.0515866	0.701317	-0.0375564	0.0514161	0.465872	0.0787524	0.0511711	0.125191	0.0453521	0.0525527	0.389053	0.181699	0.181699
SL004064	P04054	PLA2G1B	SL004064	GIB	0.0826013	0.0606055	0.174254	0.0509023	0.0607405	0.402896	0.125041	0.0604473	0.039717	0.100348	0.062668	0.11071	0.350338	0.350338
SL003643	P09211	GSTP1	SL003643	Glutathione S-transferase Pi	0.0785511	0.0517085	0.130119	0.17658	0.0518237	0.0007754	0.284846	0.0518245	1.03469e-07	0.375282	0.0529455	1.68499e-11	2.4798e-10	2.4798e-10
SL000280	P17174	GOT1	SL000280	GOT1	0.0259948	0.067028	0.69851	0.0138472	0.0671768	0.836872	0.265156	0.0668544	9.76943e-05	0.227843	0.0686279	0.0010474	0.000158751	0.000158751
SL003300	O15467	CCL16	SL003300	HCC-4	-0.0222311	0.0773502	0.774061	-0.0307047	0.0775229	0.692424	0.0733631	0.077597	0.345441	0.159311	0.079091	0.045161	0.273309	0.273309
SL001766	P01215 P01233	CGA CGB	SL001766	HCG	0.0953019	0.181029	0.599088	1.12558	0.181431	2.55072e-09	1.46779	0.18056	2.7093e-14	1.55166	0.18535	5.67225e-15	5.07654e-21	5.07654e-21
SL000836	P69905 P68871	HBA1 HBB	SL000836	Hemoglobin	0.188618	0.103639	0.0700764	0.03101	0.103326	0.764362	-0.020231	0.102827	0.8442	-0.012969	0.105552	0.902319	0.265897	0.265897
SL000460	P01880	IGHD IGK@ IGL@	SL000460	IgD	-0.100308	0.292287	0.731774	-0.699021	0.292936	0.0178343	-0.357486	0.29153	0.221367	-0.646486	0.299264	0.031791	0.16388	0.16388
SL003182	P06756 P18084	ITGAV ITGB5	SL003182	Integrin aVb5	0.115788	0.0571848	0.0440538	0.261601	0.0573111	8.18472e-06	0.388963	0.0570358	8.1027e-11	0.423037	0.0588242	9.10893e-12	1.64708e-12	1.64708e-12
SL000510	P61626	LYZ	SL000510	Lysozyme	0.00905315	0.0282455	0.748869	0.0124689	0.0283082	0.660013	0.093122	0.0281723	0.00110064	0.0918773	0.0289197	0.00169312	0.000260208	0.000260208
SL003189	Q99731	CCL19	SL003189	MIP-3b	-0.0232094	0.0681824	0.733867	0.00645466	0.0683414	0.924837	0.103718	0.0684703	0.131213	0.154104	0.069812	0.0282816	0.166078	0.166078
SL005201	P03971	AMH	SL005201	MIS	0.016714	0.0375676	0.656811	0.051051	0.0376645	0.176627	0.126169	0.0374618	0.000888891	0.181388	0.0383722	3.98826e-06	1.04372e-07	1.04372e-07
SL000521	P03956	MMP1	SL000521	MMP-1	0.185042	0.126417	0.144634	0.146934	0.126697	0.247369	0.370055	0.126089	0.00367657	0.513147	0.129434	9.83196e-05	0.00740795	0.00740795
SL000523	P45452	MMP13	SL000523	MMP-13	0.0165985	0.0698608	0.812411	0.0861609	0.0688589	0.212131	0.0260078	0.0685177	0.704616	0.0871946	0.0703472	0.21645	0.558425	0.558425
SL005102	P04278	SHBG	SL005102	SHBG	-0.0255617	0.0958734	0.790002	-0.00119951	0.0960862	0.990051	0.117324	0.0956251	0.221115	0.155341	0.0981618	0.114915	0.206446	0.206446
SL005789	P52823	STC1	SL005789	Stanniocalcin-1	-0.0273801	0.0524079	0.601867	0.0652998	0.0525242	0.215054	0.163918	0.0522721	0.00193799	0.227299	0.0536588	3.2977e-05	0.00121684	0.00121684
SL000024	P13726	F3	SL000024	TF	0.00219416	0.0686402	0.974527	0.100952	0.0692143	0.146074	0.254839	0.0684618	0.000248947	0.173382	0.0705721	0.0147676	0.0019281	0.0019281
SL000139	O14944	EREG	SL000139	EPI	0.155659	0.0736817	0.0357286	0.0273257	0.0738712	0.711795	0.107003	0.0734734	0.146678	0.160674	0.075603	0.0346474	0.0729746	0.0729746
SL004605	P08865	RPSA	SL004605	40S ribosomal protein SA	0.0678306	0.0640103	0.290416	-0.0413219	0.0638717	0.518317	0.0912593	0.0635661	0.152476	0.103189	0.0655698	0.116943	0.0690501	0.0690501
SL004925	O95994	AGR2	SL004925	AGR2	0.0259384	0.047402	0.584779	-0.0202819	0.0474282	0.669323	0.0382013	0.0472604	0.419755	0.0554988	0.0485824	0.254507	0.360024	0.360024
SL004208	P04083	ANXA1	SL004208	annexin I	0.0155422	0.0582505	0.789851	0.0470229	0.0584474	0.421927	0.159492	0.0580152	0.00645408	0.215532	0.0595795	0.000366228	0.0188526	0.0188526
SL004209	P07355	ANXA2	SL004209	annexin II	-0.00981644	0.0551117	0.858788	0.0288313	0.0555039	0.603956	0.157798	0.054967	0.00448185	0.196124	0.0566996	0.000647415	0.00242971	0.00242971
SL012538	Q49AH0	CDNF	SL012538	ARMEL	0.0562008	0.0421612	0.183857	0.0501258	0.0422548	0.236743	0.134768	0.042052	0.00154413	0.153635	0.0431676	0.000452464	0.00334467	0.00334467
SL011708	P56211	ARPP19	SL011708	ARP19	-0.00347068	0.110185	0.974899	-0.0927789	0.11043	0.401695	0.0835523	0.1099	0.447883	0.0519453	0.112815	0.645634	0.763125	0.763125
SL007729	Q9NZ08	ERAP1	SL007729	ARTS1	-0.0852455	0.078928	0.281265	-0.0250884	0.0790581	0.751275	0.0428876	0.0786899	0.586272	-0.0201518	0.0808842	0.803474	0.777364	0.777364
SL005675	P06576	ATP5B	SL005675	ATP synthase beta chain	-0.0214701	0.0560894	0.702236	-0.0466731	0.0562136	0.407248	0.00612013	0.0559478	0.912989	0.0564159	0.0578473	0.330468	0.72367	0.72367
SL008177	Q07021	C1QBP	SL008177	C1QBP	0.00745229	0.0297079	0.802155	0.00800197	0.0297664	0.788308	0.0889607	0.0295517	0.00290458	0.107791	0.0305063	0.000496986	0.00261469	0.00261469
SL008099	P40121	CAPG	SL008099	CAPG	0.0716001	0.0635292	0.260909	0.170586	0.0636698	0.00791723	0.406079	0.063364	8.32664e-10	0.671856	0.0653418	1.2784e-20	1.85168e-21	1.85168e-21
SL004866	P00915	CA1	SL004866	Carbonic anhydrase I	0.122042	0.0964889	0.20722	0.012451	0.0967031	0.897665	0.0204422	0.096239	0.831976	0.0839381	0.0987921	0.396411	0.777859	0.777859
SL000339	P00918	CA2	SL000339	carbonic anhydrase II	0.108402	0.111414	0.3316	0.00982217	0.110982	0.929555	0.0214204	0.11045	0.846397	0.369079	0.113385	0.00130588	0.0127783	0.0127783
SL008380	Q9UBR2	CTSZ	SL008380	CATZ	-0.00669548	0.052682	0.898979	0.0277577	0.052799	0.599589	0.179659	0.0525456	0.000743617	0.164003	0.0539395	0.00263681	4.66789e-05	4.66789e-05
SL003728	Q13489	BIRC3	SL003728	cIAP-2	-0.10912	0.0914281	0.233911	-0.163264	0.091633	0.0761262	-0.011129	0.091191	0.902974	-0.0421855	0.094082	0.654297	0.592511	0.592511
SL013240	P46108	CRK	SL013240	CRK	0.00164631	0.084937	0.984553	0.00950444	0.0852242	0.9113	0.201414	0.084594	0.0180907	0.182236	0.0868749	0.0370351	0.0801324	0.0801324
SL011628	Q9UJU6	DBNL	SL011628	DBNL	0.0329725	0.0791719	0.67746	-0.0656961	0.0788821	0.405807	0.0852242	0.0784714	0.278602	0.0907396	0.0805786	0.261307	0.373108	0.373108
SL008178	Q07507	DPT	SL008178	DERM	0.0571362	0.0485957	0.240923	0.122822	0.0487031	0.0123567	0.317916	0.0484691	3.58602e-10	0.380754	0.0499889	6.88598e-13	5.53413e-13	5.53413e-13
SL008709	Q14574	DSC3	SL008709	DSC3	0.0343899	0.0577865	0.552362	0.011953	0.0578081	0.836376	-0.0191069	0.0576408	0.740589	0.101934	0.0588042	0.0843851	0.0995555	0.0995555
SL004458	P19957	PI3	SL004458	Elafin	0.0855208	0.0702133	0.224472	-0.0140501	0.0703692	0.841922	0.145843	0.0700315	0.0384034	0.37284	0.0718893	4.71546e-07	2.1002e-06	2.1002e-06
SL003522	P30040	ERP29	SL003522	ERP29	0.111019	0.0569202	0.0523493	0.155845	0.0570391	0.006783	0.271756	0.0570756	3.41882e-06	0.263352	0.0582773	9.98153e-06	5.17526e-05	5.17526e-05
SL006378	P10768	ESD	SL006378	Esterase D	0.133026	0.0983485	0.177523	0.133236	0.0985636	0.177787	0.233636	0.0980905	0.018048	0.314895	0.101111	0.00207963	0.129278	0.129278
SL005352	Q01469	FABP5	SL005352	FABPE	-0.0654409	0.077599	0.399936	-0.0580827	0.0774568	0.454109	0.105153	0.0770413	0.173639	0.136994	0.0789249	0.0839639	0.0867968	0.0867968
SL012248	Q05397	PTK2	SL012248	FAK1	-0.0599426	0.0678894	0.378196	-0.071523	0.0677429	0.292177	0.0663143	0.0674191	0.326348	0.0896686	0.0692179	0.196473	0.184564	0.184564
SL010373	P24071	FCAR	SL010373	FCAR	-0.0219541	0.0635804	0.730193	-0.0400632	0.063722	0.530168	0.0397697	0.063819	0.533805	0.189025	0.0659286	0.00453384	0.00957202	0.00957202
SL002036	P22455	FGFR4	SL002036	FGFR4	-0.0648672	0.11808	0.583307	-0.120677	0.117861	0.306983	-0.0992979	0.117229	0.397867	0.0328787	0.120668	0.785507	0.675871	0.675871
SL003341	P02679	FGG	SL003341	Fibrinogen g-chain dimer	0.0372294	0.0358656	0.300362	0.0807656	0.035908	0.0254571	0.208633	0.0355453	1.5382e-08	0.225708	0.0364953	2.86795e-09	2.95539e-08	2.95539e-08
SL006460	P07359	GP1BA	SL006460	GP1BA	0.0390593	0.0468168	0.404985	-0.0353672	0.0469211	0.451771	-0.03629	0.0469243	0.440102	0.0223786	0.0479362	0.64106	0.534849	0.534849
SL012469	P78333	GPC5	SL012469	GPC5	0.0244865	0.0877269	0.780406	-0.0470042	0.0878458	0.593123	0.00676194	0.0874136	0.938409	0.0586924	0.090477	0.517191	0.82756	0.82756
SL007173	P28799	GRN	SL007173	GRN	-0.0216912	0.0346769	0.532251	0.0121122	0.0347539	0.727774	0.039395	0.0345871	0.255889	0.0934144	0.0355046	0.00909018	0.124318	0.124318
SL000670	Q16772	GSTA3	SL000670	GSTA3	-0.0917138	0.111589	0.412001	-0.206994	0.112358	0.0667395	-0.204585	0.111375	0.0675329	0.0574718	0.114396	0.615878	0.153173	0.153173
SL002756	P61978	HNRNPK	SL002756	hnRNP K	0.103057	0.0844823	0.223777	0.0772547	0.0846551	0.362427	0.0478958	0.0842476	0.570246	0.225783	0.0871602	0.0102031	0.0663065	0.0663065
SL003930	P15428	HPGD	SL003930	HPG-	0.00452871	0.0425497	0.915332	0.00620013	0.0423992	0.883867	0.128838	0.0421957	0.00253186	0.15181	0.0433194	0.000550685	0.00190203	0.00190203
SL006448	P04196	HRG	SL006448	HRG	0.0924717	0.0573184	0.108057	0.0994984	0.0574457	0.0846122	0.202975	0.05717	0.000466803	0.137531	0.0586866	0.0199616	0.042773	0.042773
SL011616	P38919	EIF4A3	SL011616	IF4A3	0.0492558	0.0807462	0.542467	0.057341	0.0809288	0.479339	0.0818905	0.0809469	0.312779	0.154495	0.0830987	0.0642956	0.521859	0.521859
SL007025	O60674	JAK2	SL007025	JAK2	-0.00208733	0.0542932	0.969366	0.0166099	0.0544441	0.760585	-0.0202353	0.0539249	0.707826	-0.0372007	0.0554303	0.502825	0.966026	0.966026
SL006522	Q08380	LGALS3BP	SL006522	LG3BP	0.0240642	0.0708068	0.734275	-0.0260005	0.070964	0.714412	0.0886976	0.0706234	0.210423	0.0623681	0.072497	0.390531	0.545657	0.545657
SL001973	O75556	SCGB2A1	SL001973	Mammaglobin 2	0.0201402	0.0362411	0.578939	0.029717	0.0363215	0.414113	0.105432	0.0361472	0.00388887	0.145405	0.0371062	0.000117618	0.00266652	0.00266652
SL002646	P50281	MMP14	SL002646	MMP-14	0.0164506	0.091187	0.856997	-0.0458118	0.0913886	0.616658	0.0153722	0.0915176	0.866757	0.00457664	0.0942141	0.961299	0.929966	0.929966
SL007453	Q15759	MAPK11	SL007453	MK11	0.0827534	0.0725794	0.255414	0.123454	0.0727385	0.0910247	0.0833921	0.0723889	0.250532	0.242544	0.0749734	0.00139745	0.0881113	0.0881113
SL007281	P53778	MAPK12	SL007281	MK12	0.0530866	0.0709494	0.455091	0.0412997	0.0711061	0.561937	0.0788821	0.0712084	0.269131	0.144165	0.0726328	0.0483596	0.528095	0.528095
SL006993	O15264	MAPK13	SL006993	MK13	0.0197345	0.064172	0.758724	0.0960837	0.0646922	0.138861	-0.0190596	0.0639937	0.7661	0.119324	0.065699	0.0706502	0.199627	0.199627
SL006920	Q16539	MAPK14	SL006920	MAPK14	0.010518	0.100748	0.916944	-0.030001	0.100972	0.766643	0.0501459	0.100487	0.61824	-0.0188037	0.103153	0.855517	0.873166	0.873166
SL001815	P04179	SOD2	SL001815	Mn SOD	0.0130373	0.0402634	0.746385	0.00835589	0.0403528	0.836138	-0.0278368	0.0401591	0.48891	0.00825826	0.0412245	0.841405	0.780759	0.780759
SL005846	P26038	MSN	SL005846	Moesin	0.0523798	0.0715881	0.465114	0.0536554	0.072097	0.457515	0.0867711	0.0714018	0.225527	0.111584	0.073305	0.129348	0.777859	0.777859
SL003685	P43490	NAMPT	SL003685	PBEF	-0.0636108	0.0611673	0.299475	-0.055557	0.0612962	0.365706	0.0905892	0.0612867	0.140768	0.0824034	0.0628175	0.190922	0.220475	0.220475
SL004296	P00568	AK1	SL004296	Myokinase, human	0.0763894	0.106026	0.471966	-0.0192646	0.106262	0.856297	0.016007	0.105752	0.879822	-0.00404505	0.108557	0.970309	0.761732	0.761732
SL004915	O00299	CLIC1	SL004915	NCC27	-0.0681592	0.149375	0.648609	-0.155371	0.149706	0.300438	-0.011487	0.148988	0.938611	-0.0840161	0.15294	0.583307	0.844219	0.844219
SL006091	P16333	NCK1	SL006091	NCK1	-0.062272	0.0844317	0.46155	-0.0416847	0.0842495	0.621234	0.0307438	0.0838467	0.714208	0.02809	0.0860838	0.744489	0.912974	0.912974
SL003440	Q13093	PLA2G7	SL003440	PAFAH	0.0201063	0.04799	0.675633	0.0190534	0.0480975	0.692372	0.0833688	0.0478655	0.0829043	0.10951	0.049383	0.0275717	0.0635626	0.0635626
SL008933	Q99497	PARK7	SL008933	PARK7	-0.0760207	0.0698819	0.277818	-0.141502	0.0700348	0.0445109	0.104889	0.0696981	0.133739	0.221004	0.0722016	0.00247229	1.5755e-05	1.5755e-05
SL004932	P30044	PRDX5	SL004932	Peroxiredoxin-5	-0.0141557	0.0567047	0.803092	-0.0523237	0.0568278	0.358163	0.00838782	0.0568239	0.882781	0.078861	0.0584994	0.178981	0.324502	0.324502
SL005694	P30041	PRDX6	SL005694	Peroxiredoxin-6	0.0456627	0.118693	0.700806	-0.0623266	0.118956	0.600822	0.0721932	0.118385	0.542588	0.0515501	0.121526	0.671825	0.846409	0.846409
SL002803	P09936	UCHL1	SL002803	PGP9.5	0.0895473	0.0724994	0.218042	-0.0413273	0.0726604	0.570067	0.100776	0.0723117	0.164778	0.116024	0.07423	0.119425	0.109978	0.109978
SL003653	P00558	PGK1	SL003653	phosphoglycerate kinase 1	0.0173911	0.0587424	0.767457	0.0191958	0.058941	0.744967	0.162837	0.0585052	0.00583243	0.167705	0.0600827	0.00569574	0.0274346	0.0274346
SL004914	Q15181	PPA1	SL004914	PPase	0.046462	0.0818892	0.571017	0.0239055	0.0821661	0.771361	0.0301338	0.0815585	0.712117	-0.00111724	0.0837577	0.989369	0.929966	0.929966
SL009792	P30566	ADSL	SL009792	PUR8	0.0775267	0.098589	0.432471	0.0687594	0.0983763	0.4853	0.151338	0.0979059	0.123551	0.15357	0.100518	0.127953	0.582258	0.582258
SL002522	P06400	RB1	SL002522	Rb	0.0390852	0.0707492	0.581188	0.0178693	0.0709094	0.801269	0.0785838	0.070571	0.266658	0.190422	0.0737645	0.0104695	0.181699	0.181699
SL008059	P23396	RPS3	SL008059	RS3	-0.00978099	0.0638005	0.878293	-0.0365825	0.0639391	0.567789	-0.0330532	0.0643548	0.608024	0.107502	0.0653188	0.101186	0.261561	0.261561
SL005764	Q86VB7	CD163	SL005764	sCD163	-0.0155646	0.0661435	0.814175	0.0516801	0.0662899	0.436431	0.172689	0.0659715	0.00944724	0.254476	0.0680307	0.000232294	0.000660918	0.000660918
SL006528	Q12884	FAP	SL006528	SEPR	0.0470774	0.0392579	0.231702	0.0442174	0.0395376	0.264589	0.0182314	0.0391555	0.641936	0.0895312	0.0402	0.0269151	0.340953	0.340953
SL006629	Q8IXJ6	SIRT2	SL006629	SIRT2	-0.0976241	0.0724641	0.179251	-0.0942388	0.0722178	0.193234	-0.0327982	0.0718713	0.648576	0.0955246	0.0737801	0.196726	0.235474	0.235474
SL008190	Q13813	SPTAN1	SL008190	SPTA2	-0.0617087	0.0896301	0.491849	-0.0343318	0.0898261	0.702667	0.00801772	0.089395	0.928613	0.110131	0.0921473	0.233266	0.608886	0.608886
SL009868	Q08945	SSRP1	SL009868	SSRP1	-0.0282616	0.0645904	0.66213	-0.121749	0.0644712	0.0602506	-0.0268886	0.0640632	0.675089	0.0261444	0.0658256	0.691612	0.240633	0.240633
SL004737	P09493	TPM1	SL004737	Tropomyosin 1 alpha chain	-0.031826	0.0645278	0.62234	0.0261115	0.0643546	0.685315	-0.038822	0.0642491	0.546288	0.130045	0.0655975	0.048639	0.211661	0.211661
SL010388	P07478	PRSS2	SL010388	Trypsin 2	0.112923	0.0812222	0.16579	0.247418	0.0814026	0.0026457	0.313202	0.0810119	0.000144089	0.25035	0.083161	0.00290115	0.00223866	0.00223866
SL000142	P04818	TYMS	SL000142	TS	0.0280528	0.0707368	0.692052	0.0850466	0.0716096	0.236221	0.106583	0.0705503	0.132252	0.0934318	0.0727375	0.20028	0.618581	0.618581
SL004782	P98066	TNFAIP6	SL004782	TSG-6	0.052685	0.04598	0.253064	-0.0917126	0.0460821	0.0477582	-0.00925343	0.0458609	0.840274	0.0401727	0.0470775	0.394368	0.0104662	0.0104662
SL004852	Q9NZQ7	CD274	SL004852	B7-H1	0.098459	0.0926283	0.28893	0.13539	0.0932274	0.147805	0.172473	0.0923928	0.0632221	0.175411	0.0948409	0.0656763	0.436468	0.436468
SL004853	O75144	ICOSLG	SL004853	B7-H2	-0.0126632	0.0776513	0.870602	0.0228287	0.0776542	0.769041	0.0918406	0.0774063	0.23667	0.0969782	0.0793453	0.222883	0.773326	0.773326
SL011100	Q15762	CD226	SL011100	CD226	0.0402567	0.0577758	0.486663	-0.00123088	0.0573296	0.98289	0.103438	0.0573346	0.0725512	0.0707798	0.0589011	0.230754	0.306789	0.306789
SL014188	Q9BZW8	CD244	SL014188	CD244	0.0139392	0.0713238	0.845227	-0.0394965	0.0711106	0.579152	-0.0247982	0.071212	0.72799	0.0605044	0.0726328	0.40571	0.607715	0.607715
SL014229	Q01151	CD83	SL014229	CD83	0.118366	0.0616743	0.0562062	0.163039	0.0618084	0.00891891	0.115392	0.0618002	0.0631593	0.244335	0.0631522	0.000142667	0.00857503	0.00857503
SL014270	Q08708	CD300C	SL014270	CLM6	-0.0392829	0.0490979	0.424486	-0.000432612	0.0492069	0.992993	0.0769164	0.0489708	0.117642	0.119704	0.0502699	0.0180734	0.00490095	0.00490095
SL014208	O95727	CRTAM	SL014208	CRTAM	0.115205	0.111392	0.302144	-0.0406427	0.11231	0.717783	0.0987112	0.110579	0.37299	0.142854	0.114016	0.211538	0.361502	0.361502
SL004556	P08174	CD55	SL004556	DAF	0.01382	0.040318	0.732082	0.071074	0.0404075	0.0799248	0.10979	0.0402136	0.00682214	0.181485	0.0412804	1.68525e-05	0.000660918	0.000660918
SL003739	O95407	TNFRSF6B	SL003739	DcR3	-0.0277041	0.063615	0.663616	0.0480716	0.06343	0.449316	0.0569888	0.0635422	0.370741	0.132989	0.0648311	0.0413846	0.356292	0.356292
SL014294	Q5JZY3	EPHA10	SL014294	EPHAA	0.0548394	0.0596694	0.359047	0.00842881	0.059782	0.888001	0.138816	0.0592	0.0199005	0.172692	0.0610846	0.00511861	0.0293692	0.0293692
SL007179	P29323	EPHB2	SL007179	EPHB2	-0.0248812	0.0392302	0.526561	-0.0179864	0.0393173	0.647768	0.0738322	0.0391286	0.0604371	0.198559	0.0401666	1.48373e-06	2.57941e-07	2.57941e-07
SL008414	O15197	EPHB6	SL008414	EphB6	-0.0522088	0.0364277	0.153165	-0.0635783	0.0365094	0.0829584	-0.00390775	0.0363333	0.914445	0.0715741	0.03748	0.057432	0.0115481	0.0115481
SL007429	Q14956	GPNMB	SL007429	GPNMB	0.0302968	0.0451786	0.503151	0.0316653	0.0452789	0.48505	0.0709436	0.0450616	0.116782	0.173153	0.046257	0.000229736	0.000192625	0.000192625
SL004849	Q9NP60	IL1RAPL2	SL004849	IL-1 sR9	-0.0762097	0.0492518	0.123185	-0.054886	0.0495488	0.269168	0.0107413	0.049404	0.82808	0.0594068	0.0506062	0.241675	0.219758	0.219758
SL005174	Q9NRM6	IL17RB	SL005174	IL-17B R	-0.0333755	0.090388	0.712285	-0.112014	0.0905887	0.217536	0.0925449	0.0901539	0.305729	0.155985	0.0925455	0.0932548	0.045011	0.045011
SL005181	Q9UHF4	IL20RA	SL005181	IL-20 Ra	0.111779	0.0592268	0.0603958	-0.0297233	0.059731	0.619233	0.138319	0.0594854	0.0209406	0.188356	0.0606664	0.00214644	0.0010908	0.0010908
SL005183	Q969J5	IL22RA2	SL005183	IL-22BP	-0.124639	0.0653979	0.0579219	-0.168106	0.0655431	0.010962	-0.109798	0.0652285	0.093683	-0.173844	0.0669589	0.0100336	0.0717402	0.0717402
SL005185	Q5VWK5	IL23R	SL005185	IL-23 R	-0.00780511	0.0664874	0.906652	-0.181133	0.066635	0.00706438	-0.106926	0.0663152	0.108253	-0.186033	0.0680744	0.0067702	0.00190203	0.00190203
SL005189	P16871	IL7R	SL005189	IL-7 Ra	-0.0618624	0.0643129	0.337124	-0.120699	0.0644584	0.0624219	-0.0946738	0.0641458	0.141352	-0.0194954	0.0665342	0.76978	0.545447	0.545447
SL005190	Q8NHL6	LILRB1	SL005190	ILT-2	-0.0119295	0.087363	0.891511	0.047324	0.0872595	0.588138	0.158889	0.0856534	0.0649373	0.0213024	0.0876394	0.80818	0.328878	0.328878
SL005191	Q8N423	LILRB2	SL005191	ILT-4	0.113667	0.0499087	0.0236793	0.104879	0.0500195	0.0371114	0.257276	0.0497795	5.14002e-07	0.263255	0.0511	5.56414e-07	3.84779e-08	3.84779e-08
SL007328	P78504	JAG1	SL007328	JAG1	0.019107	0.0389856	0.62453	0.00633877	0.0390721	0.871266	0.0525386	0.0388846	0.177984	0.188443	0.0399162	4.08927e-06	0.000158709	0.000158709
SL007774	Q9Y219	JAG2	SL007774	JAG2	0.0975763	0.0961901	0.311472	0.00450933	0.0958379	0.962514	0.104168	0.0953752	0.275911	0.100538	0.0988423	0.310168	0.513595	0.513595
SL009202	Q86YT9	AMICA1	SL009202	JAML1	-0.0281797	0.0642672	0.661457	0.0443887	0.0640485	0.488988	0.0570399	0.0637409	0.371804	0.167352	0.0657327	0.0115607	0.0485267	0.0485267
SL012698	Q99706	KIR2DL4	SL012698	KI2L4	0.0158342	0.0807305	0.844678	-0.0740265	0.0809252	0.361288	0.0187323	0.0805292	0.816269	0.110001	0.0834144	0.188583	0.480509	0.480509
SL014269	P43630	KIR3DL2	SL014269	KI3L2	0.210467	0.0999414	0.0363064	0.0306888	0.100165	0.759594	0.100389	0.0996822	0.314961	0.338383	0.102842	0.00115947	0.00551498	0.00551498
SL014289	Q14943	KIR3DS1	SL014289	KI3S1	-0.0374025	0.0759371	0.622811	0.00425611	0.0764896	0.955675	-0.0536151	0.0760955	0.481799	0.113762	0.0781826	0.147034	0.313535	0.313535
SL014209	Q9NZS2	KLRF1	SL014209	KLRF1	0.00359453	0.0674517	0.957548	-0.0456126	0.0672307	0.498181	0.0484447	0.0672312	0.47192	0.132895	0.0690634	0.0555787	0.1845	0.1845
SL005195	P18627	LAG3	SL005195	LAG-3	0.0333756	0.0714775	0.640988	0.119457	0.0716362	0.0967731	0.251407	0.0712924	0.000508712	0.315403	0.0731837	2.42768e-05	0.000167616	0.000167616
SL005197	Q14108	SCARB2	SL005197	LIMP II	-0.0143809	0.0673059	0.831	-0.0588253	0.0674324	0.383934	-0.010549	0.0673005	0.875585	0.162475	0.0689798	0.0193551	0.0209352	0.0209352
SL005200	Q29980	MICB	SL005200	MICB	-0.00912262	0.0674517	0.892537	-0.124897	0.0675979	0.0659597	0.00561802	0.0675905	0.933831	0.110836	0.0698329	0.113874	0.00190111	0.00190111
SL014288	Q8TD46	CD200R1	SL014288	MO2R1	-0.0352647	0.040703	0.387183	-0.0542823	0.0407934	0.184623	-0.0755206	0.0405976	0.0641361	-0.00943979	0.0416746	0.821005	0.550197	0.550197
SL005207	O76036	NCR1	SL005207	NKp46	-0.0121822	0.0511561	0.811989	-0.0675073	0.0512501	0.189095	0.0925009	0.05106	0.0713678	0.0809554	0.0526904	0.125825	0.0153473	0.0153473
SL005208	Q9BZR6	RTN4R	SL005208	Nogo Receptor	0.0332891	0.0496891	0.503567	-0.0473398	0.0497994	0.342805	0.0350125	0.0495604	0.480619	0.0614501	0.0508752	0.228347	0.220623	0.220623
SL007356	Q04721	NOTCH2	SL007356	NOTC2	-0.0453875	0.0819925	0.580424	-0.0555877	0.0821763	0.499444	0.0205108	0.0817798	0.802191	0.0466901	0.0843725	0.580545	0.847795	0.847795
SL005703	P46531	NOTCH1	SL005703	Notch 1	-0.020729	0.0230868	0.370195	-0.0249119	0.023138	0.282764	-0.013979	0.023027	0.544406	-0.0192705	0.0236378	0.415783	0.862437	0.862437
SL005209	Q9UM47	NOTCH3	SL005209	Notch-3	0.0698433	0.039676	0.0796848	0.119678	0.0397641	0.00290784	0.157466	0.0395732	9.28553e-05	0.302445	0.040623	1.95037e-12	4.75073e-09	4.75073e-09
SL005210	Q92823	NRCAM	SL005210	Nr-CAM	-0.026468	0.0454824	0.561179	-0.083769	0.0455834	0.0674007	-0.00358928	0.0453646	0.937006	0.0575739	0.046568	0.217599	0.179228	0.179228
SL009054	P58400	NRXN1	SL009054	NRX1B	-0.0182037	0.0412909	0.659729	-0.0363076	0.0413816	0.381202	0.0244601	0.0411829	0.553142	0.151054	0.042456	0.000454698	0.000514938	0.000514938
SL008728	Q9HDB5	NRXN3	SL008728	NRX3B	0.0297196	0.043207	0.492249	0.0649626	0.043303	0.134943	0.135209	0.0430951	0.0019278	0.269297	0.0442384	4.78968e-09	1.10809e-07	1.10809e-07
SL014268	P41217	CD200	SL014268	OX2G	0.0548184	0.0440579	0.214702	0.0218201	0.0442111	0.622107	0.0849551	0.0442232	0.0559834	0.200514	0.0453564	1.52702e-05	0.000731959	0.000731959
SL005212	P16471	PRLR	SL005212	Prolactin Receptor	0.00573695	0.0587022	0.922233	0.0739434	0.0588014	0.209861	0.114244	0.0585879	0.052413	0.188104	0.0604452	0.00209691	0.0254114	0.0254114
SL005213	Q969Z4	RELT	SL005213	RELT	0.0023502	0.0428885	0.956348	0.024538	0.042796	0.566959	0.137532	0.0425914	0.00142476	0.203529	0.0437278	5.51181e-06	5.61675e-05	5.61675e-05
SL007680	Q9HCK4	ROBO2	SL007680	ROBO2	-0.00770652	0.0309742	0.803735	-0.0170097	0.031043	0.584267	-0.0213307	0.030894	0.490612	0.0257626	0.0317136	0.417433	0.743521	0.743521
SL014148	Q96MS0	ROBO3	SL014148	ROBO3	0.151491	0.0767834	0.0497191	0.0137514	0.0774639	0.859259	0.0747897	0.0762861	0.327944	0.114241	0.0783089	0.145996	0.292211	0.292211
SL014248	Q9H3T3	SEMA6B	SL014248	SEM6B	0.0493082	0.0428426	0.250972	0.0710068	0.0429875	0.0999515	0.180235	0.0426696	3.471e-05	0.149066	0.0438201	0.000790542	0.000367403	0.000367403
SL005214	Q9H2E6	SEMA6A	SL005214	Semaphorin-6A	-0.0170856	0.0273017	0.532071	-0.0328706	0.0274046	0.231601	0.0374544	0.0271845	0.169626	-0.000371591	0.0278556	0.989368	0.137673	0.137673
SL005169	Q9UMF0	ICAM5	SL005169	sICAM-5	0.0223277	0.0528931	0.673327	0.0175924	0.0530106	0.740295	-0.0117051	0.0527562	0.824612	0.0983917	0.0541557	0.0705505	0.107026	0.107026
SL014292	Q08ET2	SIGLEC14	SL014292	SIG14	0.0469991	0.207783	0.821253	0.115784	0.208244	0.578752	0.265703	0.207245	0.201113	0.294716	0.212743	0.167304	0.106469	0.106469
SL014228	Q96DU3	SLAMF6	SL014228	SLAF6	-0.0500141	0.0529511	0.345901	-0.0301581	0.0527655	0.568193	0.097721	0.0525134	0.0640543	0.101003	0.0543562	0.0644406	0.0558739	0.0558739
SL005221	Q14162	SCARF1	SL005221	SREC-I	0.0424907	0.0507699	0.403507	0.0213823	0.0508826	0.674713	0.112296	0.0506384	0.0275645	0.113414	0.0519818	0.0301414	0.0572153	0.0572153
SL005222	Q96GP6	SCARF2	SL005222	SREC-II	0.033155	0.102005	0.745454	-0.0965857	0.10273	0.348114	-0.0434967	0.101739	0.669396	0.187309	0.104451	0.0742549	0.152644	0.152644
SL004863	Q9NS68	TNFRSF19	SL004863	TAJ	0.0230931	0.0446452	0.605482	0.0494093	0.0447547	0.270766	0.177029	0.044569	9.5835e-05	0.287777	0.0461334	2.15924e-09	1.48871e-09	1.48871e-09
SL005223	Q6UWB1	IL27RA	SL005223	TCCR	-0.034984	0.0479353	0.466255	-0.00511909	0.0481042	0.915346	0.0477359	0.0478936	0.319968	-0.0193775	0.0493431	0.694903	0.554517	0.554517
SL002078	P37173	TGFBR2	SL002078	TGF-b R II	0.0986111	0.0923627	0.286817	0.0474012	0.0921437	0.607456	0.0274157	0.0915894	0.764961	0.226127	0.0946767	0.0177437	0.240633	0.240633
SL007547	Q8TDQ0	HAVCR2	SL007547	TIMD3	0.00406979	0.0469895	0.931057	0.130339	0.0470948	0.00611111	0.218581	0.0468676	5.28833e-06	0.32158	0.0483534	2.13613e-10	3.50785e-12	3.50785e-12
SL004366	Q9NP84	TNFRSF12A	SL004366	TWEAKR	-0.0859932	0.0890447	0.335215	-0.152797	0.088739	0.0864673	-0.0654753	0.0888646	0.462012	0.11317	0.0915038	0.217459	0.112009	0.112009
SL005230	O95185	UNC5C	SL005230	UNC5H3	0.01671	0.0382358	0.662505	0.090495	0.0383207	0.0190387	0.209988	0.0381368	9.81171e-08	0.293599	0.0391485	1.39823e-12	2.13924e-15	2.13924e-15
SL005231	Q6UXZ4	UNC5D	SL005231	UNC5H4	-0.060353	0.0446999	0.17829	-0.0986178	0.0447991	0.0287108	0.0106123	0.0445841	0.812072	0.0991247	0.0457668	0.0313545	0.00103197	0.00103197
SL011406	Q13946	PDE7A	SL011406	PDE7A	0.0531633	0.0794951	0.504324	-0.0681912	0.079669	0.392934	0.0707451	0.0792867	0.373189	0.227912	0.0817278	0.00573959	0.0071971	0.0071971
SL016548	Q13131 Q9Y478 P54619	PRKAA1 PRKAB1 PRKAG1	SL016548	AMPK a1b1g1	-0.00770632	0.0687501	0.91085	-0.0860308	0.0692672	0.215514	0.0262988	0.0685733	0.701697	0.173826	0.0707396	0.0147493	0.0364773	0.0364773
SL002542	P01116	KRAS	SL002542	K-ras	0.0806105	0.047554	0.0914209	0.0193893	0.0471543	0.681322	0.0393593	0.0469292	0.402523	0.0570588	0.0481833	0.237571	0.183267	0.183267
SL006476	P30419	NMT1	SL006476	NMT1	-0.010969	0.111676	0.921843	-0.0658623	0.111923	0.556806	0.0105275	0.112084	0.925251	-0.0236365	0.114326	0.836392	0.938106	0.938106
SL016554	O76083	PDE9A	SL016554	PDE9A	0.0632979	0.0666847	0.343527	0.0980705	0.0669579	0.144403	0.226147	0.066107	0.000740512	0.248756	0.0681632	0.000326454	0.00295202	0.00295202
SL007373	Q08752	PPID	SL007373	PPID	-0.0909261	0.194758	0.641038	-0.306469	0.19519	0.117771	-0.263915	0.194253	0.175605	-0.381442	0.199406	0.0570097	0.28004	0.28004
SL005308	P61289	PSME3	SL005308	PSME3	-0.0450056	0.0850576	0.597237	0.0390625	0.0852315	0.647166	0.0171223	0.0848213	0.840203	0.178758	0.0877537	0.0428008	0.330155	0.330155
SL015728	Q14397	GCKR	SL015728	GCKR	0.0567254	0.064852	0.382667	0.107922	0.0649969	0.0982103	0.146137	0.0646831	0.0248156	0.159705	0.0670443	0.0180405	0.232217	0.232217
SL016550	P68400 P67870	CSNK2A1 CSNK2B	SL016550	CK2-A1:B	0.0506053	0.13413	0.706311	-0.084911	0.134428	0.528247	0.024361	0.133782	0.85567	-0.0531029	0.137331	0.699354	0.645577	0.645577
SL016551	P19784 P67870	CSNK2A2 CSNK2B	SL016551	CK2-A2:B	-0.119703	0.129843	0.357553	-0.223764	0.129417	0.0851599	0.0234719	0.128796	0.855556	-0.132259	0.132218	0.318223	0.39682	0.39682
SL006921	Q15118	PDK1	SL006921	PDK1	-0.123967	0.0982579	0.20837	-0.149156	0.0984723	0.131239	0.0175829	0.0979969	0.857765	-0.131878	0.101713	0.196097	0.345359	0.345359
SL006189	Q02241	KIF23	SL006189	KIF23	0.0654455	0.104906	0.533352	-0.0231497	0.10515	0.825945	-0.00590725	0.105341	0.955329	0.0500751	0.107412	0.641521	0.877042	0.877042
SL014735	P20839	IMPDH1	SL014735	IMDH1	0.0360123	0.0872285	0.680106	0.0264465	0.0874203	0.762532	0.137324	0.0874066	0.117553	0.120568	0.0897562	0.180522	0.763125	0.763125
SL016557	P04035	HMGCR	SL016557	HMGR	-0.0114051	0.0867686	0.895542	0.000752622	0.0865177	0.993067	-0.0896178	0.0865846	0.30176	0.0815829	0.0881357	0.355615	0.506311	0.506311
SL012707	Q8NBP7	PCSK9	SL012707	PCSK9	0.0734804	0.0538839	0.174007	0.154429	0.0540035	0.0046333	0.114746	0.0537443	0.0338201	0.240388	0.0551701	1.98899e-05	0.00103197	0.00103197
SL007145	P20393	NR1D1	SL007145	NR1D1	0.103856	0.0740551	0.162158	-0.0236841	0.0742201	0.74994	0.16673	0.0738618	0.024939	0.190718	0.0765753	0.0134694	0.0178629	0.0178629
SL013928	Q9UNP9	PPIE	SL013928	PPIE	0.0733029	0.115983	0.528014	-0.0592061	0.116929	0.613107	0.074446	0.116387	0.523051	0.0369699	0.118726	0.75579	0.783321	0.783321
SL007237	P45985	MAP2K4	SL007237	MP2K4	0.0875151	0.0637068	0.170873	0.0107648	0.0638483	0.866261	0.145348	0.0635418	0.0230831	0.0662487	0.0652275	0.310865	0.166576	0.166576
SL004716	P45984	MAPK9	SL004716	JNK2	-0.0120417	0.0623245	0.846967	-0.0657898	0.0623269	0.292286	0.0461563	0.0621279	0.458292	0.0444079	0.0636842	0.486317	0.306789	0.306789
SL016549	P54646 O43741 P54619	PRKAA2 PRKAB2 PRKAG1	SL016549	AMPK a2b2g1	-0.0120272	0.128613	0.925577	0.069889	0.129419	0.589709	0.012225	0.128266	0.924153	-0.0805909	0.131666	0.541091	0.675871	0.675871
SL005730	O00408	PDE2A	SL005730	cGMP-stimulated PDE	0.056582	0.0474762	0.23458	0.0185514	0.0477833	0.6982	0.062745	0.0473555	0.186505	0.091397	0.0486103	0.061356	0.58431	0.58431
SL005793	P30405	PPIF	SL005793	Cyclophilin F	-0.0793915	0.212446	0.708971	-0.219162	0.212918	0.304412	0.0147749	0.211896	0.944472	-0.207919	0.217517	0.340144	0.627477	0.627477
SL016566	O94768	STK17B	SL016566	DRAK2	-0.0201764	0.0443735	0.649765	-0.0642311	0.0445188	0.150465	-0.0532095	0.0439244	0.227012	-0.10416	0.0450948	0.021801	0.069332	0.069332
SL010928	P12268	IMPDH2	SL010928	IMDH2	0.0195994	0.0499206	0.694975	0.0114731	0.0505449	0.820638	0.0717385	0.0497938	0.151044	0.0739142	0.0511148	0.149545	0.723402	0.723402
SL016555	Q9HCR9	PDE11A	SL016555	PDE11	-0.0147714	0.0862687	0.864197	-0.0432209	0.0864602	0.617631	-0.0640231	0.0860453	0.457601	-0.131826	0.0883279	0.136956	0.381781	0.381781
SL011400	P54750	PDE1A	SL011400	PDE1A	-0.050925	0.0804068	0.527148	0.035304	0.0813526	0.664728	-0.0506733	0.0802026	0.528142	0.0785588	0.0823355	0.341032	0.753733	0.753733
SL016553	Q14432	PDE3A	SL016553	PDE3A	0.0284254	0.0600406	0.636359	-0.00455377	0.060095	0.939664	-0.0180542	0.0595574	0.762063	0.0440069	0.0613916	0.474224	0.827497	0.827497
SL011404	Q08499	PDE4D	SL011404	PDE4D	-0.00825283	0.0454187	0.855977	-0.053403	0.0455338	0.242102	0.0662945	0.0451227	0.143168	0.106989	0.0465152	0.0223555	0.0915985	0.0915985
SL011405	O76074	PDE5A	SL011405	PDE5A	0.0545876	0.173022	0.752675	-0.0746425	0.173474	0.667398	0.0811718	0.173778	0.640873	-0.0672748	0.177221	0.704588	0.773326	0.773326
SL016567	O43318 Q15750	MAP3K7 TAB1	SL016567	TAK1-TAB1	0.0162777	0.0687942	0.813169	0.0490901	0.0695575	0.481068	0.00727191	0.0686228	0.9157	0.0903274	0.0704388	0.201027	0.867426	0.867426
SL007181	P29597	TYK2	SL007181	TYK2	0.167416	0.0691508	0.0162558	0.126337	0.0693044	0.0696178	0.268426	0.0689717	0.000130497	0.210981	0.0708015	0.00319441	0.0193989	0.0193989
SL010488	P42684	ABL2	SL010488	ABL2	0.000630373	0.0434603	0.98844	-0.0205861	0.0437409	0.638351	-0.0340198	0.0433491	0.433397	0.00134037	0.044707	0.976108	0.80233	0.80233
SL014470	O75815	BCAR3	SL014470	BCAR3	-0.0168639	0.035771	0.637778	-0.032333	0.0360023	0.37009	-0.035527	0.03568	0.320446	-0.00433792	0.0366255	0.905823	0.827497	0.827497
SL003520	P27797	CALR	SL003520	calreticulin	0.0260991	0.0550705	0.636013	0.011943	0.0551329	0.828699	0.0551167	0.0548946	0.31643	0.117631	0.0560928	0.0370978	0.256468	0.256468
SL005725	O75791	GRAP2	SL005725	GRB2-related adapter protein 2	0.0061917	0.071043	0.930626	-0.0432005	0.0714554	0.546065	0.00884616	0.0706499	0.900468	0.0291698	0.0726421	0.688391	0.867562	0.867562
SL003331	P51512	MMP16	SL003331	MMP-16	0.00288615	0.0510367	0.954953	0.0941695	0.0513651	0.0680624	0.0706792	0.0509053	0.166362	0.0607676	0.052471	0.248033	0.520841	0.520841
SL007310	P60763	RAC3	SL007310	RAC3	0.00532364	0.111575	0.961986	-0.0801602	0.111822	0.474195	-0.0579068	0.111286	0.603327	-0.0924097	0.114238	0.419399	0.645577	0.645577
SL014469	P29353	SHC1	SL014469	SHC1	0.0639339	0.0921085	0.488317	0.0670266	0.0927633	0.470694	0.161562	0.0918688	0.079984	0.11687	0.0943176	0.216579	0.697626	0.697626
SL014488	P15498	VAV1	SL014488	VAV	0.0372685	0.158704	0.81455	-0.0381194	0.159056	0.810808	-0.0503183	0.158293	0.750865	-0.166085	0.162492	0.307805	0.508949	0.508949
SL016563	Q9H1K4	SLC25A18	SL016563	GHC2	-0.0358463	0.0563334	0.525206	0.050695	0.0563628	0.369372	0.0271901	0.0558373	0.626761	0.130422	0.0573349	0.0238557	0.236933	0.236933
SL000406	P51671	CCL11	SL000406	Eotaxin	0.230933	0.0658303	0.000543325	0.291439	0.0659765	1.54169e-05	0.34833	0.0656598	2.65348e-07	0.480248	0.0674017	1.33918e-11	8.78342e-10	8.78342e-10
SL004400	P00740	F9	SL004400	Coagulation Factor IXab	0.0351319	0.0365668	0.33769	0.0533317	0.0366477	0.146974	0.124	0.0364717	0.000795721	0.117335	0.0376101	0.00204333	0.00877741	0.00877741
SL000401	P08246	ELANE	SL000401	Elastase	0.0115845	0.0645171	0.857661	-0.0263084	0.0649761	0.685937	0.0890911	0.0647514	0.17021	0.1891	0.0660562	0.00459329	0.0277059	0.0277059
SL000277	P02649	APOE	SL000277	Apo E2	-0.0184826	0.0183933	0.316027	0.042345	0.0184341	0.0225166	0.0260542	0.0183457	0.156915	-0.0158294	0.0188324	0.401482	0.0267681	0.0267681
SL000052	P45379	TNNT2	SL000052	Troponin T	0.022109	0.0648491	0.733473	0.0135685	0.0650818	0.835039	0.143589	0.0645269	0.0270519	0.303527	0.0661405	7.38192e-06	0.00113739	0.00113739
SL000558	P00734	F2	SL000558	Prothrombin	-0.0527622	0.027696	0.0580267	-0.00180715	0.0277575	0.948147	-0.0316772	0.0276243	0.252696	-0.0839984	0.0283571	0.00337686	0.0364773	0.0364773
SL016828	P00533	EGFR	SL016828	EGFRvIII	0.150058	0.106974	0.162062	0.0096705	0.107291	0.928261	0.0175341	0.10702	0.870003	0.198116	0.109511	0.0717644	0.225102	0.225102
SL003647	P08133	ANXA6	SL003647	annexin VI	0.185413	0.158841	0.244307	0.23721	0.159193	0.137581	0.158272	0.158429	0.318846	0.368609	0.162632	0.0243535	0.232913	0.232913
SL004131	P42081	CD86	SL004131	B7-2	-0.0753034	0.053761	0.162668	-0.00705463	0.054199	0.896554	-0.0199137	0.0536207	0.710701	-0.0836961	0.05528	0.131407	0.52702	0.52702
SL004477	P06702	S100A9	SL004477	calgranulin B	0.00871551	0.126452	0.945111	-0.0133335	0.126733	0.916302	-0.00459481	0.126125	0.970971	0.0889505	0.129471	0.492758	0.912974	0.912974
SL003717	Q92851	CASP10	SL003717	Caspase-10	-0.00794007	0.0430783	0.853929	0.0033659	0.043173	0.937926	0.0301908	0.0429657	0.482976	-0.00343086	0.0442938	0.938328	0.905687	0.905687
SL008703	P16870	CPE	SL008703	CBPE	-0.0445709	0.0533253	0.404133	0.0052699	0.0534693	0.921575	0.0100549	0.0528869	0.849385	0.0174519	0.0547201	0.750074	0.96135	0.96135
SL006675	Q8WWK9	CKAP2	SL006675	CKAP2	0.0486617	0.0406623	0.23265	0.0330114	0.0407526	0.418756	0.163959	0.040557	7.22066e-05	0.151971	0.0416329	0.000324543	0.00510341	0.00510341
SL011808	Q99829	CPNE1	SL011808	CPNE1	-0.0119057	0.146291	0.935208	-0.0509158	0.146616	0.728705	-0.0666773	0.145912	0.648127	-0.0785286	0.149783	0.600589	0.82756	0.82756
SL000130	P14635	CCNB1	SL000130	Cyclin B1	-0.00724232	0.0701561	0.917871	0.00680753	0.0704526	0.92311	-0.0143804	0.0702625	0.838018	0.0956875	0.0720494	0.185497	0.714868	0.714868
SL006970	O00548	DLL1	SL006970	DLL1	-0.00446326	0.039646	0.910464	0.0540183	0.0399024	0.177153	0.116015	0.0395452	0.00369121	0.179421	0.040593	1.52701e-05	0.000106319	0.000106319
SL012881	Q9Y625	GPC6	SL012881	GPC6	0.0782322	0.0429383	0.0697644	0.0562395	0.0430336	0.192567	0.227014	0.0428271	2.7106e-07	0.236249	0.0439632	1.89436e-07	9.21459e-08	9.21459e-08
SL004891	P22626	HNRNPA2B1	SL004891	hnRNP A2/B1	0.0441365	0.0675623	0.514237	0.0276271	0.0677123	0.68365	0.138733	0.0673874	0.0406506	0.175826	0.069175	0.0116907	0.341718	0.341718
SL004145	Q92956	TNFRSF14	SL004145	HVEM	-0.012761	0.0493055	0.796012	-0.0149036	0.0496242	0.7642	0.0314832	0.0491805	0.522713	0.0784321	0.0504839	0.121665	0.675871	0.675871
SL001990	P18510	IL1RN	SL001990	IL-1Ra	0.0365637	0.0692629	0.598086	0.0953055	0.0694039	0.171045	0.218008	0.0694536	0.00192081	0.293339	0.0712051	5.31828e-05	0.0019281	0.0019281
SL000655	P05783	KRT18	SL000655	Keratin 18	-0.048038	0.0688156	0.485856	-0.0365217	0.0696514	0.600551	0.0284787	0.0686204	0.678524	0.127915	0.0715781	0.0752721	0.298063	0.298063
SL004648	O43557	TNFSF14	SL004648	LIGHT	0.00146309	0.0913152	0.987231	0.073156	0.0920338	0.427517	0.156728	0.0915622	0.0883214	0.183668	0.0936805	0.0511572	0.343511	0.343511
SL003080	P14174	MIF	SL003080	MIF	0.0732085	0.0617857	0.237299	0.0352321	0.0621853	0.571566	0.0844712	0.0616286	0.171832	0.0634267	0.0632615	0.317112	0.601232	0.601232
SL014113	Q8N0W4	NLGN4X	SL014113	NLGNX	0.0586894	0.0667464	0.380175	0.060878	0.0666847	0.362252	0.0891825	0.0660823	0.178499	0.109631	0.0678449	0.107504	0.701116	0.701116
SL008574	Q99983	OMD	SL008574	OMD	0.0343708	0.0687648	0.617674	0.0233435	0.0689175	0.735134	0.0489493	0.0685868	0.476149	0.122041	0.0704062	0.0843747	0.834282	0.834282
SL002702	P11309	PIM1	SL002702	PIM1	-0.0686333	0.0623031	0.271806	-0.0815015	0.0627062	0.195015	-0.0029999	0.0621439	0.961541	0.0388182	0.0644258	0.547428	0.471422	0.471422
SL003722	P31751	AKT2	SL003722	PKB beta	0.0321966	0.124594	0.796322	0.016818	0.124871	0.892981	0.040763	0.124272	0.7432	-0.0157062	0.127568	0.90212	0.862437	0.862437
SL010470	O15041	SEMA3E	SL010470	Semaphorin 3E	0.170931	0.0894916	0.0573801	0.225623	0.0896903	0.0125695	0.253428	0.0892598	0.00492898	0.424421	0.0916277	6.0739e-06	0.00266507	0.00266507
SL007336	Q01105	SET	SL007336	SET	0.0526918	0.0424516	0.215801	0.0727467	0.0422801	0.086682	0.10189	0.0420719	0.0162254	0.106262	0.0431955	0.0146366	0.0997349	0.0997349
SL004671	Q96RJ3	TNFRSF13C	SL004671	BAFF Receptor	-0.0359478	0.0524133	0.493509	-0.148326	0.0527509	0.00535906	-0.167425	0.0525341	0.00164083	-0.151604	0.0538888	0.00533594	0.00413084	0.00413084
SL016130	Q92994	BRF1	SL016130	BRF-1	0.085126	0.0459046	0.0649832	0.0136368	0.0459809	0.767062	0.0587531	0.0460475	0.203292	0.148629	0.0472619	0.00188514	0.0238896	0.0238896
SL002731	P25445	FAS	SL002731	Fas, soluble	0.00359558	0.044043	0.935007	0.151733	0.0438632	0.00064687	0.231876	0.0436523	2.58461e-07	0.274277	0.0451645	5.23847e-09	1.93884e-10	1.93884e-10
SL003184	P48357	LEPR	SL003184	sLeptin R	0.176374	0.116721	0.132161	0.18263	0.117709	0.122163	0.232343	0.11662	0.0475364	0.4043	0.119552	0.000847943	0.0104863	0.0104863
SL004871	O75509	TNFRSF21	SL004871	DR6	-0.00242447	0.0416416	0.953622	0.0507894	0.041734	0.224865	0.0945931	0.0415337	0.0236793	0.142075	0.0426356	0.00100414	0.003508	0.003508
SL007295	P55291	CDH15	SL007295	CAD15	-0.0156383	0.0318225	0.623605	-0.014029	0.0321682	0.66317	0.0139704	0.0319558	0.662398	0.0230884	0.0325794	0.479254	0.953685	0.953685
SL004134	P26842	CD27	SL004134	CD27	0.060655	0.043249	0.162132	0.074393	0.043345	0.0874595	0.130634	0.043137	0.00274076	0.107685	0.0442813	0.0157907	0.0602823	0.0602823
SL003690	Q9Y6Q6	TNFRSF11A	SL003690	RANK	0.0858515	0.0549843	0.119827	0.129296	0.0553189	0.0202949	0.0476922	0.0548255	0.385278	0.091141	0.0563461	0.107155	0.24707	0.24707
SL008967	P78324	SIRPA	SL008967	SHPS1	0.114988	0.153443	0.454394	0.17056	0.153783	0.268554	0.0789611	0.153045	0.606399	0.236538	0.157105	0.133547	0.45235	0.45235
SL001774	P05413	FABP3	SL001774	FABP	0.204702	0.0754049	0.0071386	0.363088	0.0755723	2.80568e-06	0.467661	0.0752096	2.36119e-09	0.51727	0.0772048	1.5992e-10	2.83751e-10	2.83751e-10
SL004594	P48788	TNNI2	SL004594	Troponin I, skeletal, fast twitch	-0.0665888	0.0945622	0.482036	-0.176227	0.0947721	0.064242	-0.206492	0.0943172	0.0295824	-0.1099	0.0968193	0.257518	0.19335	0.19335
SL001761	P19429	TNNI3	SL001761	Troponin I	0.0306783	0.061121	0.616208	0.0389008	0.0618177	0.529799	0.0375012	0.0609632	0.539079	0.0251684	0.0628519	0.689211	0.858029	0.858029
SL002505	P01160	NPPA	SL002505	ANP	0.110119	0.0726053	0.130727	0.162776	0.0727665	0.0262525	0.224255	0.0724173	0.00220108	0.452141	0.0743384	4.92568e-09	4.97619e-06	4.97619e-06
SL003166	Q13740	ALCAM	SL003166	ALCAM	0.00191798	0.0318492	0.952033	0.0303738	0.0319199	0.342322	0.0722812	0.0317667	0.0238085	0.163714	0.0326094	1.03587e-06	4.08014e-05	4.08014e-05
SL008835	P07306	ASGR1	SL008835	ASGR1	0.0544282	0.0609143	0.372521	0.0450975	0.0613474	0.463024	0.116197	0.0607558	0.0570625	0.170754	0.0623753	0.00667866	0.0624229	0.0624229
SL006694	Q96KN2	CNDP1	SL006694	CNDP1	0.0542922	0.11292	0.631119	0.0146218	0.113173	0.897315	-0.311184	0.113201	0.0064577	-0.493723	0.115627	2.8698e-05	3.72257e-06	3.72257e-06
SL007471	Q5KU26	COLEC12	SL007471	COLEC12	-0.0252729	0.0494544	0.609819	-0.10248	0.0495642	0.0397993	-0.119713	0.0493263	0.015999	-0.0453625	0.0506349	0.37126	0.14908	0.14908
SL010456	P01037	CST1	SL010456	CYTN	0.118346	0.0896116	0.187935	0.360267	0.0898105	8.17446e-05	0.423523	0.0893795	3.78037e-06	0.548898	0.0917506	8.38855e-09	1.81194e-08	1.81194e-08
SL004750	Q9UMR2	DDX19B	SL004750	DEAD-box protein 19B	-0.00187527	0.0991424	0.984926	0.0069897	0.0993645	0.943981	0.0835112	0.099389	0.401651	-0.0313583	0.101518	0.757685	0.801512	0.801512
SL002086	O75636	FCN3	SL002086	Ficolin-3	-0.494747	0.191175	0.010273	-0.530494	0.1916	0.00608779	-0.411324	0.19068	0.0320356	-0.40981	0.195738	0.0373902	0.0984085	0.0984085
SL000658	P54826	GAS1	SL000658	GAS1	0.0700228	0.0394682	0.0773658	0.0970269	0.0395558	0.0149177	0.157304	0.039366	8.6902e-05	0.225644	0.0404103	6.63532e-08	5.69078e-07	5.69078e-07
SL003792	P62993	GRB2	SL003792	GRB2 adapter protein	-0.027186	0.159167	0.864531	-0.115053	0.159521	0.471497	0.074189	0.158755	0.640717	-0.0756306	0.162967	0.643026	0.719947	0.719947
SL014129	O60243	HS6ST1	SL014129	H6ST1	-0.0146637	0.0324873	0.652153	-0.0346048	0.0325594	0.288983	0.0181672	0.0324031	0.575577	0.0262632	0.0332627	0.430597	0.602446	0.602446
SL000454	P08238	HSP90AB1	SL000454	HSP 90b	-0.0298635	0.0906739	0.742192	-0.0657183	0.0908753	0.470313	0.0113212	0.0904391	0.900491	-0.0434961	0.0928383	0.639863	0.796183	0.796183
SL011068	Q8NAC3	IL17RC	SL011068	IL-17 RC	0.038223	0.0581984	0.511997	0.132183	0.0586339	0.0251311	0.190931	0.0580471	0.00116514	0.212488	0.0601423	0.00049792	0.0018933	0.0018933
SL010328	Q15648	MED1	SL010328	MED-1	-0.0195292	0.0309034	0.528055	0.0505419	0.030972	0.104084	0.0190406	0.0308234	0.537367	0.0175557	0.0316411	0.579546	0.593535	0.593535
SL000553	P05771	PRKCB	SL000553	PKC-B-II	-0.0505343	0.20274	0.803386	-0.206252	0.20319	0.311146	-0.0616763	0.202215	0.760641	-0.290654	0.20758	0.162806	0.442067	0.442067
SL000556	P05129	PRKCG	SL000556	PKC-G	-0.0176567	0.0657254	0.788447	0.0526096	0.0661503	0.427264	0.0623376	0.0655588	0.342679	0.0611034	0.0672962	0.364849	0.839461	0.839461
SL000158	Q04609	FOLH1	SL000158	PSMA	-0.0218273	0.110529	0.843629	-0.172203	0.111188	0.122838	-0.0167322	0.110719	0.880013	-0.140984	0.113015	0.213515	0.42765	0.42765
SL000563	P13501	CCL5	SL000563	RANTES	0.106403	0.167191	0.525142	-0.0122874	0.167562	0.941607	-0.0944766	0.166758	0.571576	-0.153042	0.171182	0.372243	0.422202	0.422202
SL013754	P20936	RASA1	SL013754	RASA1	-0.065167	0.0662871	0.326613	0.0127872	0.0659791	0.846502	-0.00134136	0.065653	0.983718	-0.112335	0.0670798	0.0953934	0.309711	0.309711
SL000566	P02753	RBP4	SL000566	RBP	0.0246374	0.0429714	0.566975	0.0731895	0.0430668	0.090594	0.0774897	0.0428601	0.0719235	0.081151	0.0439971	0.0664075	0.158495	0.158495
SL010467	Q96B86	RGMA	SL010467	RGMA	-0.0281594	0.033537	0.401983	-0.047715	0.0334303	0.154862	-0.0580851	0.0332708	0.082188	-0.00680762	0.0341678	0.842252	0.607128	0.607128
SL011588	P61247	RPS3A	SL011588	RS3A	-0.127372	0.0854154	0.137308	-0.129722	0.0863569	0.134458	-0.0284303	0.0857615	0.740573	0.0267044	0.0878914	0.761535	0.547994	0.547994
SL003177	P13598	ICAM2	SL003177	sICAM-2	-0.0104184	0.0370164	0.778618	0.0378671	0.0370973	0.308456	0.108345	0.0369193	0.00368059	0.122455	0.038056	0.00147973	0.0241615	0.0241615
SL016928	Q9NQ25	SLAMF7	SL016928	SLAF7	-0.0651723	0.0840175	0.438734	0.037561	0.0842484	0.65614	0.0518699	0.083332	0.534272	0.0489361	0.0855484	0.567869	0.916597	0.916597
SL010516	P12931	SRC	SL010516	SRCN1	-0.12687	0.212471	0.551018	-0.305982	0.212942	0.152104	-0.288425	0.21192	0.174849	-0.533158	0.217542	0.015002	0.0748087	0.0748087
SL010250	P31948	STIP1	SL010250	Stress-induced-phosphoprotein 1	0.0558442	0.109323	0.609971	-0.023722	0.109566	0.828784	0.0360848	0.10904	0.740999	-0.00845698	0.111933	0.93984	0.801512	0.801512
SL010384	Q08629	SPOCK1	SL010384	Testican-1	0.0182357	0.0458928	0.691476	0.0137668	0.0459947	0.764972	0.0824301	0.0457739	0.0730487	0.0879796	0.0469883	0.0624293	0.393128	0.393128
SL010471	Q92563	SPOCK2	SL010471	Testican-2	0.00305306	0.0400086	0.939239	0.0428442	0.0400974	0.286419	-0.00974229	0.039905	0.807343	-0.090569	0.0409636	0.0280272	0.0580823	0.0580823
SL010524	Q9BYP7	WNK3	SL010524	WNK3	0.0617038	0.0864844	0.476283	0.020651	0.0866764	0.811897	-0.000695331	0.0862604	0.993575	0.0115773	0.0885487	0.896092	0.905809	0.905809
SL009790	P62306	SNRPF	SL009790	RUXF	0.0659369	0.0326633	0.0446958	0.111694	0.0325551	0.000714516	0.10748	0.0323989	0.00105808	0.086319	0.033402	0.0103857	0.0171209	0.0171209
SL000344	P07339	CTSD	SL000344	Cathepsin D	0.0229499	0.0552306	0.678149	0.0813489	0.0550393	0.140796	0.207443	0.0547751	0.00019534	0.165187	0.0567151	0.00394409	0.0016171	0.0016171
SL000084	P01133	EGF	SL000084	EGF	0.0281402	0.0756928	0.710411	-0.0955032	0.0758476	0.209265	-0.242123	0.0754826	0.00153028	-0.289893	0.0780921	0.000258305	1.15716e-06	1.15716e-06
SL004859	Q9Y5U5	TNFRSF18	SL004859	GITR	0.0238121	0.0769306	0.757205	0.09619	0.0772016	0.214064	0.174758	0.0768636	0.0239247	0.19455	0.0791899	0.0147701	0.222373	0.222373
SL003060	P11362	FGFR1	SL003060	bFGF-R	-0.0115607	0.037417	0.757626	0.00982644	0.0375001	0.793528	0.0196582	0.0373201	0.59888	0.178441	0.0383102	5.41896e-06	8.51074e-06	8.51074e-06
SL004157	O14763	TNFRSF10B	SL004157	TRAIL R2	0.0773033	0.0692392	0.265397	0.0308754	0.0693921	0.656784	0.0991004	0.0694919	0.155216	0.194251	0.070882	0.00662083	0.110082	0.110082
SL006397	O14786	NRP1	SL006397	NRP1	0.0549314	0.0352387	0.120416	0.0684989	0.0353169	0.0536626	0.12333	0.0351474	0.000541514	0.159232	0.0360798	1.56809e-05	2.53142e-05	2.53142e-05
SL000011	P02771	AFP	SL000011	AFP	0.0155559	0.0578543	0.788265	0.0716463	0.0576961	0.215591	0.0943887	0.0574208	0.101594	0.186442	0.058945	0.00177401	0.103166	0.103166
SL003704	P55957	BID	SL003704	BID	0.0656814	0.0756811	0.386377	-0.0181995	0.0753878	0.809453	0.125271	0.0750265	0.096354	0.10268	0.0770203	0.183811	0.342326	0.342326
SL000305	P01138	NGF	SL000305	b-NGF	0.00167431	0.0772538	0.982728	-0.0260486	0.0774259	0.736856	-0.0145262	0.0770521	0.850634	0.17755	0.0798829	0.0272273	0.16388	0.16388
SL003362	P01024	C3	SL003362	C3d	-0.0713139	0.0529353	0.17925	-0.00816266	0.0530528	0.877856	0.13803	0.0527982	0.00953418	0.130132	0.0541988	0.0171488	0.000250313	0.000250313
SL007195	P32970	CD70	SL007195	CD70	0.0237861	0.0591226	0.687828	0.0110597	0.0592474	0.852086	0.093375	0.0592839	0.116638	0.168924	0.0608363	0.00595016	0.075366	0.075366
SL005155	P13385	TDGF1	SL005155	Cripto	0.0131508	0.158216	0.933829	-0.144735	0.158568	0.362326	-0.0300013	0.157807	0.849388	0.139412	0.161993	0.390355	0.206446	0.206446
SL000408	P01588	EPO	SL000408	Epo	0.261476	0.073233	0.000434161	0.156499	0.0733956	0.0340498	0.255273	0.0730433	0.000569438	0.357604	0.074981	3.29101e-06	0.000912922	0.000912922
SL004248	P39905	GDNF	SL004248	GDNF	-0.00216696	0.0643235	0.973155	-0.0111033	0.0644677	0.863409	0.140579	0.0641567	0.0294517	0.141189	0.0661906	0.0339879	0.0647188	0.0647188
SL000458	P15260	IFNGR1	SL000458	IFN-g R1	0.0403018	0.0477938	0.399984	0.0198636	0.0481334	0.680234	0.150888	0.0479666	0.00187965	0.164391	0.049164	0.00096753	0.00114792	0.00114792
SL000485	P15248	IL9	SL000485	IL-9	0.0153685	0.0729204	0.833266	0.00353682	0.0726798	0.961231	0.0895637	0.0726822	0.219125	0.197086	0.0742902	0.00854326	0.0995901	0.0995901
SL004714	P42702	LIFR	SL004714	LIF sR	0.00789261	0.0364017	0.828542	-0.0303119	0.0364825	0.406917	-0.0948401	0.0363074	0.00959284	-0.0618677	0.0372706	0.0982912	0.0640343	0.0640343
SL003542	Q96KQ7	EHMT2	SL003542	NG36	0.0452082	0.0765207	0.555241	0.140701	0.0763923	0.0668002	0.065978	0.0760196	0.386357	0.132103	0.0780348	0.0918467	0.340953	0.340953
SL004683	Q13253	NOG	SL004683	Noggin	-0.000425396	0.07536	0.995501	-0.142194	0.0755862	0.0612176	-0.115434	0.0752119	0.126224	-0.116264	0.0773005	0.133951	0.174148	0.174148
SL004783	P80511	S100A12	SL004783	S100A12	-0.00559324	0.0830674	0.946375	0.0485203	0.0832518	0.560592	0.0603909	0.0828522	0.466809	0.0793658	0.0850502	0.351718	0.931686	0.931686
SL004230	P10636	MAPT	SL004230	tau	0.0934073	0.0913694	0.307726	0.00245233	0.0911712	0.978565	-0.013854	0.0913041	0.879531	0.0811745	0.0931443	0.384406	0.370423	0.370423
SL005688	P63104	YWHAZ	SL005688	14-3-3 protein zeta/delta	-0.0894755	0.144697	0.53695	-0.214498	0.145018	0.140485	-0.0303158	0.144322	0.833811	-0.176988	0.148151	0.233461	0.480734	0.480734
SL008466	P46952	HAAO	SL008466	3HAO	0.00352996	0.0586954	0.952097	0.0378435	0.0590174	0.522023	0.0170322	0.0585099	0.771241	-0.0309791	0.0601408	0.606978	0.665913	0.665913
SL004910	P04075	ALDOA	SL004910	aldolase A	-0.00118774	0.0706685	0.986605	-0.0479343	0.0708254	0.499219	-0.0605806	0.0704855	0.390977	-0.103539	0.0723553	0.153798	0.360038	0.360038
SL008008	P05089	ARG1	SL008008	ARGI1	0.0690183	0.0810628	0.395435	-0.0451523	0.0812371	0.578889	-0.0200252	0.081226	0.805489	0.0761018	0.0833567	0.362229	0.454395	0.454395
SL003700	Q92934	BAD	SL003700	BAD	0.0850062	0.118114	0.47245	-0.0641311	0.118375	0.588512	-0.00511798	0.117807	0.965386	-0.00229468	0.1215	0.984948	0.732469	0.732469
SL009207	Q13561	DCTN2	SL009207	Dynactin subunit 2	0.0442714	0.045289	0.329338	0.115474	0.0453896	0.0116157	0.317455	0.0451717	2.38366e-11	0.354295	0.0463701	5.87024e-13	2.74937e-15	2.74937e-15
SL005685	P24534	EEF1B2	SL005685	EF-1-beta	-0.0447383	0.0973683	0.646331	-0.121821	0.0981614	0.215873	-0.0610846	0.0971157	0.529987	0.0236777	0.0996967	0.812484	0.699798	0.699798
SL004924	Q15056	EIF4H	SL004924	eIF-4H	-0.0358529	0.155636	0.818015	-0.0740635	0.155982	0.635366	0.13857	0.155233	0.372978	0.00521128	0.159351	0.97394	0.713326	0.713326
SL005687	P63241	EIF5A	SL005687	eIF-5A-1	0.0217372	0.105334	0.83669	-0.0786339	0.105568	0.457119	0.0359335	0.105062	0.732647	-0.0063543	0.107849	0.953068	0.783321	0.783321
SL002071	P07492	GRP	SL002071	Gastrin-releasing peptide	0.0655617	0.0803359	0.415302	-0.0303183	0.0805477	0.70697	0.11494	0.0806862	0.155666	0.125284	0.0827024	0.131193	0.237139	0.237139
SL009431	P49773	HINT1	SL009431	HINT1	0.0866546	0.0856376	0.312666	0.00387106	0.0858278	0.964065	0.185247	0.0854159	0.0311307	0.27475	0.0876818	0.00195298	0.0378967	0.0378967
SL004899	P11142	HSPA8	SL004899	HSP70 protein 8	0.0300975	0.0528576	0.569638	0.0251032	0.052975	0.636045	0.106217	0.0527207	0.0451044	0.176783	0.0541193	0.00125572	0.158494	0.158494
SL003687	P15531	NME1	SL003687	Nucleoside diphosphate kinase A	0.0103849	0.0513327	0.839858	0.0528843	0.0514197	0.304812	0.0847609	0.0512332	0.0994198	0.134492	0.0526213	0.0112433	0.356292	0.356292
SL012148	P50542	PEX5	SL012148	PEX5	-0.0425793	0.0879405	0.628725	-0.143834	0.0882216	0.104415	-0.0244247	0.0880977	0.781845	0.068858	0.0906099	0.448083	0.254645	0.254645
SL008176	Q06323	PSME1	SL008176	PSME1	0.0592857	0.0654796	0.366205	0.0884667	0.065659	0.179199	0.0625876	0.0657851	0.342412	0.0991282	0.0671411	0.141212	0.784744	0.784744
SL004829	P31151	S100A7	SL004829	S100A7	-0.0297834	0.0733325	0.685022	-0.0132482	0.0734951	0.857111	0.0714728	0.0739904	0.33509	0.203876	0.0754283	0.00739562	0.0684292	0.0684292
SL004690	O95389	WISP3	SL004690	WISP-3	-0.0398472	0.0507786	0.433441	-0.0387512	0.0506185	0.444744	0.0373333	0.0507328	0.46257	0.139044	0.0521991	0.00828704	0.0171209	0.0171209
SL000420	P02794 P02792	FTH1 FTL	SL000420	Ferritin	-0.3304	0.141886	0.02075	0.126801	0.142201	0.373485	0.269299	0.141518	0.0583043	0.175091	0.145272	0.229346	0.00693876	0.00693876
SL002517	P01375	TNF	SL002517	TNF-a	0.029001	0.0961089	0.763117	0.0783087	0.0959015	0.415036	0.0761664	0.095443	0.425684	0.107843	0.0979895	0.272252	0.914288	0.914288
SL004365	O43508	TNFSF12	SL004365	TWEAK	0.0785553	0.0622665	0.208382	0.0279658	0.062406	0.654487	0.113579	0.062105	0.0687326	0.15388	0.0640739	0.0171249	0.0623466	0.0623466
SL000598	P40225	THPO	SL000598	Tpo	0.00120057	0.0773435	0.987629	0.0157342	0.0775169	0.839333	0.182858	0.0771429	0.0186032	0.0655018	0.0795886	0.411365	0.2506	0.2506
SL003970	P01270	PTH	SL003970	PTH	0.237545	0.0716875	0.00107038	0.264307	0.0718467	0.000292161	0.234537	0.0715018	0.00119929	0.30506	0.0733987	4.57287e-05	0.00282363	0.00282363
SL011510	P61278	SST	SL011510	Somatostatin-28	-0.00324211	0.0444472	0.941916	0.0632173	0.0439785	0.151971	0.102994	0.0437669	0.0194691	0.109766	0.0451588	0.0158506	0.0871734	0.0871734
SL007242	P46734	MAP2K3	SL007242	MP2K3	0.0629358	0.0645343	0.33048	-0.017261	0.0649931	0.790801	0.129497	0.0643664	0.0454095	0.0993751	0.0660821	0.134014	0.293576	0.293576
SL000074	P04637	TP53	SL000074	p53	0.00899506	0.0386483	0.816171	0.0503839	0.0387349	0.194662	0.0888115	0.0385481	0.0221279	0.122909	0.0397702	0.00224699	0.0364773	0.0364773
SL017289	P0CG47	UBB	SL017289	PolyUbiquitin K48	0.0884377	0.0658801	0.180795	0.0461609	0.0660264	0.485182	0.0477461	0.0657095	0.468199	0.0976868	0.0674527	0.148921	0.867426	0.867426
SL017290	P0CG48	UBC	SL017290	PolyUbiquitin K63	0.023593	0.0423687	0.578176	0.039954	0.0424625	0.34774	0.0421761	0.0422585	0.319313	0.0142247	0.0435776	0.744404	0.844219	0.844219
SL012395	O95631	NTN1	SL012395	NET1	-0.0248544	0.0573703	0.665262	0.0494391	0.0568909	0.385761	0.186541	0.0565863	0.00113647	0.347935	0.0579654	7.66797e-09	1.96933e-10	1.96933e-10
SL004838	Q08722	CD47	SL004838	CD47	-0.0666973	0.0741933	0.369623	-0.107183	0.0738791	0.14822	-0.0965068	0.0736061	0.191141	-0.0331294	0.0755965	0.661629	0.680241	0.680241
SL014896	Q01484	ANK2	SL014896	ANK2	0.053471	0.0794576	0.501673	0.0204145	0.0797013	0.798079	0.0785546	0.0794253	0.323712	0.0982238	0.0812829	0.228161	0.675871	0.675871
SL008071	P27348	YWHAQ	SL008071	14-3-3 protein theta	0.0597519	0.0517905	0.249838	0.0680222	0.0521402	0.193361	0.1262	0.0514703	0.0149721	0.154286	0.0531559	0.00406987	0.0925454	0.0925454
SL012774	Q96HD1	CRELD1	SL012774	CREL1	0.055507	0.0571889	0.332776	0.00882502	0.0573158	0.877768	0.152984	0.0570408	0.00785108	0.114966	0.058554	0.0508078	0.000274331	0.000274331
SL005403	Q12907	LMAN2	SL005403	Lectin, mannose-binding 2	-0.057507	0.0444186	0.196746	-0.0623906	0.0444981	0.162247	-0.0386514	0.0442876	0.383725	-0.0793882	0.0455175	0.0824849	0.752322	0.752322
SL013872	Q9NZR2	LRP1B	SL013872	LRP1B	0.0071086	0.0418893	0.865396	0.0641103	0.0419823	0.128121	0.107221	0.0417808	0.0109173	0.104924	0.0428892	0.0151829	0.109978	0.109978
SL017328	Q00872	MYBPC1	SL017328	MYPC1	0.203163	0.131065	0.122499	0.135365	0.131356	0.303853	0.127929	0.130725	0.328803	0.233291	0.134193	0.0834717	0.657422	0.657422
SL002785	P16860	NPPB	SL002785	N-terminal pro-BNP	0.307423	0.132331	0.0210489	0.589617	0.132625	1.36539e-05	0.954683	0.131988	7.03154e-12	1.56562	0.13549	1.23656e-24	4.95598e-26	4.95598e-26
SL003646	P67936	TPM4	SL003646	Tropomyosin 4	-0.113723	0.198065	0.566417	-0.258597	0.198504	0.193976	-0.0522751	0.197552	0.791544	-0.267983	0.202792	0.187665	0.518585	0.518585
SL011508	P18509	ADCYAP1	SL011508	PACAP-27	0.0532772	0.109105	0.6258	0.0733787	0.109921	0.505092	-0.0339809	0.108822	0.75513	0.173495	0.112235	0.123543	0.500996	0.500996
SL004269	Q9UBU3	GHRL	SL004269	ghrelin	-0.0154982	0.0606939	0.798684	-0.0497129	0.0611295	0.416933	-0.0210676	0.0604398	0.727734	0.107284	0.0620688	0.0852645	0.0672504	0.0672504
SL011498	P18509	ADCYAP1	SL011498	PACAP-38	-0.0788301	0.0643112	0.221554	-0.0995849	0.0644533	0.123716	-0.0712309	0.064546	0.270944	0.0620212	0.0658371	0.34717	0.054528	0.054528
SL005266	P37840	SNCA	SL005266	a-Synuclein	0.0892186	0.0933878	0.340405	0.0282015	0.0935952	0.763449	0.101109	0.093146	0.278844	0.0852978	0.095617	0.373288	0.772551	0.772551
SL003993	P22004	BMP6	SL003993	BMP-6	0.0572228	0.0456092	0.210891	0.0278687	0.0457104	0.542679	0.041816	0.045491	0.35895	0.159983	0.0466978	0.000726105	0.0213269	0.0213269
SL000442	P01241	GH1	SL000442	HGH	-0.0193524	0.099316	0.845679	-0.1161	0.0995374	0.244676	-0.0353776	0.0996782	0.722981	0.125821	0.102184	0.219478	0.235842	0.235842
SL003672	P08294	SOD3	SL003672	SOD3	0.0309783	0.0492682	0.530144	0.0865479	0.0497161	0.0830904	0.21912	0.0494358	1.46175e-05	0.289099	0.0501966	2.78084e-08	7.41173e-08	7.41173e-08
SL012517	Q2I0M5	RSPO4	SL012517	RSPO4	0.142213	0.0787985	0.0724299	0.164318	0.0786662	0.0378351	0.416561	0.0782824	2.46022e-07	0.699892	0.0803576	6.28446e-16	7.60319e-17	7.60319e-17
SL000346	P09668	CTSH	SL000346	Cathepsin H	0.0206433	0.0684805	0.763349	0.0249704	0.068306	0.715029	0.182176	0.0680545	0.0079728	0.256812	0.0699012	0.000297998	0.0026504	0.0026504
SL004837	P08476 P09529	INHBA INHBB	SL004837	Activin AB	0.0408298	0.0559788	0.466517	0.0475475	0.0561024	0.397598	0.127086	0.0561831	0.0246407	0.212492	0.057307	0.000262411	0.00370456	0.00370456
SL000062	P07288	KLK3	SL000062	PSA	0.0416508	0.113939	0.715035	0.250477	0.114192	0.0292794	0.260612	0.113644	0.0227418	0.316443	0.116659	0.00718362	0.0520111	0.0520111
SL000466	P18065	IGFBP2	SL000466	IGFBP-2	0.160256	0.0839839	0.0576242	0.320434	0.0841817	0.000181189	0.564681	0.0843721	1.67988e-10	0.731971	0.0860127	2.33897e-15	3.07177e-19	3.07177e-19
SL017528	O60930	RNASEH1	SL017528	RNase H1	-0.0677198	0.0953024	0.478075	-0.0994396	0.0955153	0.298943	-0.0101492	0.0950542	0.915064	-0.0423743	0.098524	0.667537	0.896344	0.896344
SL006114	Q01973	ROR1	SL006114	ROR1	0.0240922	0.0416898	0.563905	0.0341019	0.0417824	0.415246	0.148145	0.0415818	0.000446474	0.233683	0.0426849	1.14904e-07	2.83197e-08	2.83197e-08
SL002762	P10645	CHGA	SL002762	CgA	0.0754745	0.166772	0.651293	0.293532	0.167142	0.0803939	0.301265	0.16634	0.0714296	0.509848	0.170753	0.0031348	0.0546392	0.0546392
SL000645	P09238	MMP10	SL000645	MMP-10	0.144636	0.0869556	0.0976137	0.0720092	0.0871486	0.409505	0.230774	0.0867304	0.00834647	0.250718	0.0890312	0.00528553	0.0338551	0.0338551
SL006527	Q12805	EFEMP1	SL006527	FBLN3	0.0908054	0.0356634	0.0115505	0.16339	0.0357418	7.94378e-06	0.307519	0.0355702	9.61093e-16	0.378804	0.0366697	9.09508e-21	9.07101e-22	9.07101e-22
SL000498	P41159	LEP	SL000498	Leptin	0.033242	0.144338	0.818059	0.236579	0.144658	0.103332	0.245717	0.143964	0.0892163	0.15261	0.147783	0.302851	0.469805	0.469805
SL017529	Q14145	KEAP1	SL017529	KEAP1	0.0997966	0.0524163	0.0581907	0.0291041	0.0528407	0.582321	0.169989	0.0525406	0.00139682	0.121312	0.0539195	0.02542	0.0157964	0.0157964
SL000542	P08514 P05106	ITGA2B ITGB3	SL000542	gpIIbIIIa	0.176526	0.0970228	0.0701578	-0.0201177	0.0977487	0.837123	0.146194	0.0967741	0.132256	0.199947	0.0993443	0.0453255	0.220302	0.220302
SL003170	Q9Y258	CCL26	SL003170	Eotaxin-3	0.0184147	0.0620668	0.766973	0.00602665	0.062455	0.923212	0.0596599	0.0618983	0.336154	0.1964	0.0638293	0.00234828	0.103747	0.103747
SL018938	P55854	SUMO3	SL018938	SUMO3	-0.00125736	0.101556	0.990132	-0.0147387	0.101781	0.88499	0.0928015	0.101293	0.36054	0.0138336	0.10398	0.894278	0.860428	0.860428
SL001713	Q16552	IL17A	SL001713	IL-17	-0.033012	0.076859	0.667955	0.0153977	0.0770313	0.841745	0.0103209	0.0766597	0.893021	0.121516	0.07909	0.12582	0.569759	0.569759
SL016969	P50461	CSRP3	SL016969	CSRP3	0.105939	0.0639774	0.0991204	0.126567	0.064121	0.0496036	0.247325	0.0638117	0.000138946	0.216851	0.0658256	0.00114371	0.00518523	0.00518523
SL000526	P22894	MMP8	SL000526	MMP-8	0.0703546	0.0664367	0.290738	0.0374327	0.0665716	0.574471	0.0467579	0.0662509	0.481055	0.0292494	0.0688803	0.6715	0.783321	0.783321
SL008094	P36871	PGM1	SL008094	PGM1	0.0397282	0.0552641	0.472958	0.0267472	0.0553892	0.629637	0.141525	0.0551248	0.0108931	0.04786	0.0576194	0.407064	0.260133	0.260133
SL018891	O60469	DSCAM	SL018891	DSCAM	-0.024101	0.0553369	0.663591	-0.0613872	0.0554602	0.269523	-0.0236551	0.0551925	0.668626	0.0626629	0.0572201	0.274625	0.334341	0.334341
SL000001	P15941	MUC1	SL000001	MUC1	0.0540259	0.0472198	0.253773	0.0313753	0.047119	0.506169	0.0668938	0.0468926	0.155089	0.134131	0.0483871	0.00603281	0.206795	0.206795
SL007306	P58499	FAM3B	SL007306	FAM3B	0.064702	0.0617437	0.295784	0.0517771	0.0618808	0.403621	0.110305	0.0615838	0.0745926	0.170106	0.0632175	0.00765367	0.206795	0.206795
SL004297	Q02297	NRG1	SL004297	NEUREGULIN-1	0.0240255	0.0781378	0.758763	0.0153941	0.0782844	0.844283	0.0593018	0.0775888	0.445477	0.127101	0.0796575	0.111971	0.596171	0.596171
SL007217	P38484	IFNGR2	SL007217	INGR2	0.0451737	0.0646616	0.485507	0.0272653	0.0648057	0.674355	-0.0239194	0.0644928	0.71107	0.103616	0.0668622	0.122608	0.304385	0.304385
SL004733	Q07954	LRP1	SL004733	sLRP1	0.0456663	0.053344	0.39286	0.0789923	0.0531631	0.138707	0.144762	0.0531638	0.00697292	0.260546	0.0543156	2.91871e-06	0.000129891	0.000129891
SL004475	P17181	IFNAR1	SL004475	IFN-a/b R1	0.0119858	0.0515571	0.816378	-0.0367689	0.0516989	0.477683	0.0251455	0.0520549	0.62952	0.0612405	0.0528676	0.247929	0.24707	0.24707
SL008591	P04155	TFF1	SL008591	TFF1	-0.150625	0.107567	0.162778	-0.046439	0.107805	0.667043	0.100268	0.107288	0.350994	0.157729	0.110134	0.153463	0.211247	0.211247
SL013165	P05114	HMGN1	SL013165	HMGN1	0.132032	0.0615557	0.0330119	0.140879	0.0616923	0.0233132	0.183743	0.0613962	0.00306786	0.21761	0.063025	0.000660817	0.00364292	0.00364292
SL003188	Q07325	CXCL9	SL003188	MIG	0.0429182	0.0814041	0.598553	0.0556839	0.0814704	0.494996	0.310193	0.0807417	0.000158525	0.546096	0.0828835	3.05762e-10	9.5499e-12	9.5499e-12
SL008837	P08962	CD63	SL008837	CD63	-0.0360566	0.0480671	0.453952	-0.0244613	0.0484074	0.613824	0.0657654	0.0479408	0.171478	0.0244142	0.0494278	0.621828	0.608785	0.608785
SL002602	Q03403	TFF2	SL002602	Trefoil factor 2	-0.0418955	0.0486135	0.389702	0.0858868	0.0486786	0.0790154	0.203682	0.0484518	3.7762e-05	0.287025	0.0498608	2.76765e-08	1.40822e-10	1.40822e-10
SL005166	P47929	LGALS7	SL005166	Galectin-7	0.0288133	0.0474793	0.54455	0.0376102	0.047577	0.430054	0.0812554	0.0476074	0.0892304	0.113535	0.0488114	0.020901	0.363127	0.363127
SL008486	O00182	LGALS9	SL008486	LEG9	0.0712027	0.0462137	0.124776	0.036559	0.0463176	0.430754	0.25383	0.0463172	1.12593e-07	0.293668	0.0475574	3.02064e-09	3.7041e-10	3.7041e-10
SL018946	P60604	UBE2G2	SL018946	UB2G2	0.0869616	0.0412327	0.0360271	0.107626	0.0413243	0.00980537	0.241938	0.0411259	1.41973e-08	0.231185	0.042217	1.14044e-07	1.55025e-07	1.55025e-07
SL004811	P37802	TAGLN2	SL004811	Transgelin-2	-0.0353391	0.0691261	0.60969	-0.0237478	0.0692691	0.732041	0.136776	0.0688488	0.0481685	0.0671915	0.0709561	0.344674	0.299899	0.299899
SL008113	P48047	ATP5O	SL008113	ATPO	-0.00950376	0.159683	0.952593	-0.0047735	0.160037	0.976231	0.0575484	0.159269	0.718188	-0.0685191	0.163494	0.675542	0.836375	0.836375
SL009210	P01189	POMC	SL009210	Corticotropin-lipotropin	0.0794284	0.0748753	0.289899	0.0989945	0.0750431	0.188436	0.147446	0.0746811	0.04955	0.330074	0.0770487	2.7077e-05	0.00131384	0.00131384
SL018887	O95825	CRYZL1	SL018887	QORL1	-0.00283808	0.0780477	0.971024	0.122974	0.078221	0.117301	0.103965	0.0778456	0.183029	0.122287	0.0799107	0.127324	0.713735	0.713735
SL003066	P36955	SERPINF1	SL003066	PEDF	-0.056654	0.0351898	0.108785	-0.00441825	0.0352679	0.900414	0.0011721	0.0350986	0.973389	0.031673	0.0360297	0.38028	0.645577	0.645577
SL008381	Q9UBX1	CTSF	SL008381	CATF	0.105225	0.0520727	0.0444723	0.118499	0.0521883	0.0241003	0.18727	0.0519378	0.00038212	0.250886	0.0533157	4.37895e-06	0.00011578	0.00011578
SL018900	O95954	FTCD	SL018900	FTCD	-0.0375758	0.175341	0.830502	-0.103331	0.17573	0.557105	-0.492173	0.174887	0.00531463	-0.684359	0.179526	0.000177204	0.0001445	0.0001445
SL018947	Q9UHP3	USP25	SL018947	UBP25	0.056897	0.0766195	0.458497	0.0142944	0.0767877	0.85249	0.0416376	0.0767758	0.588125	-0.00351637	0.0788519	0.96447	0.802803	0.802803
SL009948	O15031	PLXNB2	SL009948	PLXB2	0.0998897	0.036575	0.00680394	0.0676578	0.0366562	0.0662208	0.187987	0.0364803	5.52814e-07	0.240883	0.037448	7.24409e-10	4.16488e-08	4.16488e-08
