# Supplementary material for: CCL17 acts as a novel therapeutic target in pathological cardiac hypertrophy and heart failure
Source: J Exp Med. 2022 Jun 10;219(8):e20200418. doi: 10.1084/jem.20200418 (PMC9194836; doi:10.1084/jem.20200418)
Supplement: Table S3 — shows baseline characteristics of the study population from the Shunyi cohort. [file JEM_20200418_TableS3.xlsx]

## Sheet: Table S3
	Total population （n=1041)	CCL17 group (n=811)	P value
Age (y)	58.3±11.1	59.2±10.2	0.052
Gender (male %)	424（40.7）	315（38.8）	0.41
Height(cm)	158.6±7.8	158.0±7.7	0.156
Weight(kg)	66.6±11.6	66.1±11.4	0.304
BMI (kg/m2)	26.5±3.8	26.4±3.8	0.781
SBP (mmHg)	132.8±19.5	133.1±19.4	0.748
DBP (mmHg)	78.7±10.8	78.4±10.2	0.581
Smoking (Current smoker %)	256（24.8）	189（23.4）	0.786
TC (mmol/L)	4.65±0.96	4.63±0.95	0.6
TG (mmol/L)	1.55±1.33	1.52±1.31	0.701
HDL-C (mmol/L)	1.25±0.31	1.23±0.29	0.21
LDL-C (mmol/L)	2.73±0.80	2.76±0.80	0.419
Diabetes mellitus	173（16.6）	143（17.6）	0.571
Glucose(mmol/L)	6.05±1.88	6.07±1.79	0.821
All values are presented as the means ± SD or n (%). P value represents mean differences between groups. BMI: body mass index; SBP: systolic blood pressure; DBP: diastolic blood pressure; TC: total cholesterol; TG: triglyceride; HDL-C: high density lipoprotein cholesterol; LDL-C: low density lipoprotein cholesterol.
