# Supplementary material for: CCL17 acts as a novel therapeutic target in pathological cardiac hypertrophy and heart failure
Source: J Exp Med. 2022 Jun 10;219(8):e20200418. doi: 10.1084/jem.20200418 (PMC9194836; doi:10.1084/jem.20200418)
Supplement: Table S4 — shows baseline characteristics of the patients with chronic HF and healthy controls. [file JEM_20200418_TableS4.xlsx]

## Sheet: Table S4
	Heathy control （n=32）	Heart failure （n=32）	P value
Age(y)	60.81±6.28	64.06±11.61	0.132
Gender (male %)	17(53.1%)	16(50%)	0.804
WBC (109/ L)	5.68±1.24	6.15±1.95	0.248
RBC (109/ L)	4.79±0.46	4.31±0.83	0.013
HGB (g/L)	147.69±14.25	131.09±25.76	0.006
HCT (%)	30.28±20.66	39.10±7.13	0.909
MCV (fL)	94.38±6.61	91.18±6.86	0.181
MCHC (g/L)	327.38±12.06	334.59±14.98	0.055
MCH (pg)	30.86±1.62	30.55±3.02	0.702
Plt (109/ L)	228.94±52.30	192.56±78.59	0.008
Alt (U/L)	16.68±7.68	42.03±65.42	0.01
Alb (g/L)	45.94±2.34	41.1±6.03	＜0.001
Tbil (umol/L)	14.68±6.57	17.44±11.07	0.532
Dbil (umol/L)	5.60±2.74	5.71±5.36	0.141
Cr (umol/L)	75.65±12.18	125.22±89.59	0.002
Glu (mmol/L)	5.07±0.55	7.01±2.35	＜0.001
UA (umol/L)	326.13±60.65	498.06±176.37	＜0.001
TC (mmol/L)	4.44±0.70	2.13±1.47	＜0.001
TG (mmol/L)	1.49±1.12	3.10±1.71	＜0.001
HDL-C (mmol/L)	1.23±0.25	0.90±0.24	＜0.001
LDL-C (mmol/L)	2.56±0.67	2.25±0.98	0.028
hsCRP (mg/L)	1.28±1.80	5.39±9.21	＜0.001
CK (U/L)	112.28±47.65	83.45±65.07	0.002
cTnI (ug/L)	0.17±0.28	0.13±0.25	0.303
NT-proBNP (pg/mL)	44.90±45.92	8712.94±7665.48	＜0.001
All values are presented as the means ± SD or n（%）. P value represents mean differences between groups. WBC: white blood cell count; RBC: red blood cell count; HGB: hemoglobin; HCT: hematocrit; MCV: mean corpuscular volume; MCHC: mean corpuscular hemoglobin concerntration; MCH: mean corpuscular hemoglobin; Plt: platelet count; Alt: alanine amiotransferase; Alb: albumin; Tbil: total bilirubin; Dbi…
