# Supplementary material for: CCL17 acts as a novel therapeutic target in pathological cardiac hypertrophy and heart failure
Source: J Exp Med. 2022 Jun 10;219(8):e20200418. doi: 10.1084/jem.20200418 (PMC9194836; doi:10.1084/jem.20200418)
Supplement: Table S5 — shows baseline characteristics of the patients with acute decompensated HF. [file JEM_20200418_TableS5.xlsx]

## Sheet: Table S5
	Heart failure (n=17)
Age(y)	66.71±12.52
Gender (male %)	11(64.7)
WBC (109/ L)	8.39±4.51
RBC (109/ L)	3.99±1.02
HGB (g/L)	121±30.41
HCT (%)	36.32±8.86
MCV (fL)	91.25±5.22
MCHC (g/L)	333.06±13.53
MCH (pg)	30.41±2.18
Plt (109/ L)	215.35±69.56
Alt (U/L)	29.47±30.34
Alb (g/L)	36.42±11.65
Tbil (umol/L)	15.32±9.82
Dbil (umol/L)	4.65±4.52
Cr (umol/L)	131.12±69.68
Glu (mmol/L)	8.11±3.68
UA (umol/L)	550.24±192.64
TC (mmol/L)	3.80±1.64
TG (mmol/L)	1.51±1.29
HDL-C (mmol/L)	1.05±0.43
LDL-C (mmol/L)	22.38±0.91
hsCRP (mg/L)	8.49±9.74
CK (U/L)	98.12±87.10
cTnI (ug/L)	0.34±0.68
NT-proBNP (pg/mL)
Before treatment	13509.71±10257.98
After treatment	5131.53±4961.61**
All values are presented as the means ± SD or n (%). **p＜0.01 vs. before treatment of the same patient. WBC: white blood cell count; RBC: red blood cell count; HGB: hemoglobin; HCT: hematocrit; MCV: mean corpuscular volume; MCHC: mean corpuscular hemoglobin concerntration; MCH: mean corpuscular hemoglobin; Plt: platelet count; Alt: alanine amiotransferase; Alb: albumin; Tbil: total bilirubin; Dbi…
