# Supplementary material for: CCL17 acts as a novel therapeutic target in pathological cardiac hypertrophy and heart failure
Source: J Exp Med. 2022 Jun 10;219(8):e20200418. doi: 10.1084/jem.20200418 (PMC9194836; doi:10.1084/jem.20200418)
Supplement: Table S6 — lists sequencing primer design of the target site. [file JEM_20200418_TableS6.xlsx]

## Sheet: Table S6
Primer	Sequence (5’-3’)	Product size (bp)	Tm(℃)
EGE-YT-003-5’ MSD-F	AAGCACACATGCAGATACACCGTGA	690bp	65
EGE-YT-003-5’ MSD-R	CAGAAAAGTCCCCAGAAGCAGAGCA		65
EGE-YT-003-3’ MSD-F	TGTTCAGGTCAATGCAGATGTGGCT	770bp	65
EGE-YT-003-3’ MSD-R	CAGGAAGGCAGACACACTCAGAAGG		65
