# Supplementary material for: CCL17 acts as a novel therapeutic target in pathological cardiac hypertrophy and heart failure
Source: J Exp Med. 2022 Jun 10;219(8):e20200418. doi: 10.1084/jem.20200418 (PMC9194836; doi:10.1084/jem.20200418)
Supplement: Table S7 — lists primer information and software scores of sgRNA. [file JEM_20200418_TableS7.xlsx]

## Sheet: Table S7
5' Guide	Score	Sequence(5'-3')
Guide#1	93	TGGTCACTCGACTCGGGACAGGG
Guide#2	90	CGAGTCGAGTGACCATTCTCTGG
Guide#3	88	AGAGAATGGTCACTCGACTCGGG
Guide#4	84	TGGGTTCCCCAAAATAGGGTGGG
Guide#5	80	CTCATCCCTTGTCCTAGTACTGG
Guide#6	80	TCATAGGGACTATGCCAGTCAGG
Guide#7	79	CTGGGTTCCCCAAAATAGGGTGG
3' Guide	Score	Sequence(5'-3')
Guide#8	84	TATGGACTCTTATGCACTACAGG
Guide#9	78	AACGTACTGACCCAGTCTGAGGG
Guide#10	78	CTGAGGCATTTGGAGACGCCAGG
Guide#11	76	AACTGGAGAGACGTGGTCAAGGG
Guide#12	72	CCTCTCAGCCTCAGTTAACCTGG
Guide#13	71	TTGGGGTGATTGGGACACTTGGG
Guide#14	71	GCGTCTCCAAATGCCTCAGCGGG
