# Supplementary material for: CCL17 acts as a novel therapeutic target in pathological cardiac hypertrophy and heart failure
Source: J Exp Med. 2022 Jun 10;219(8):e20200418. doi: 10.1084/jem.20200418 (PMC9194836; doi:10.1084/jem.20200418)
Supplement: Table S8 — shows sgRNA oligos design. [file JEM_20200418_TableS8.xlsx]

## Sheet: Table S8
SgRNA	Top oligo(5'-3')		Bottom oligo(5'-3')
EGE-YT-003-sgRNA1	EGE-YT-003-sg1-Fw	CACCGgtcactcgactcgggaca	EGE-YT-003-sg1-Rv	AAACtgtcccgagtcgagtgacC
EGE-YT-003-sgRNA2	EGE-YT-003-sg2-Fw	CACCGgagtcgagtgaccattctc	EGE-YT-003-sg2-Rv	AAACgagaatggtcactcgactcC
EGE-YT-003-sgRNA3	EGE-YT-003-sg3-Fw	CACCGgagaatggtcactcgactc	EGE-YT-003-sg3-Rv	AAACgagtcgagtgaccattctcC
EGE-YT-003-sgRNA4	EGE-YT-003-sg4-Fw	CACCGggttccccaaaatagggt	EGE-YT-003-sg4-Rv	AAACaccctattttggggaaccC
EGE-YT-003-sgRNA5	EGE-YT-003-sg5-Fw	CACCGgctcatcccttgtcctagtac	EGE-YT-003-sg5-Rv	AAACgtactaggacaagggatgagcC
EGE-YT-003-sgRNA6	EGE-YT-003-sg6-Fw	CACCGgcatagggactatgccagtc	EGE-YT-003-sg6-Rv	AAACgactggcatagtccctatgcC
EGE-YT-003-sgRNA7	EGE-YT-003-sg7-Fw	CACCGggttccccaaaataggg	EGE-YT-003-sg7-Rv	AAACccctattttggggaaccC
EGE-YT-003-sgRNA8	EGE-YT-003-sg8-Fw	CACCGgactcttatgcactac	EGE-YT-003-sg8-Rv	AAACgtagtgcataagagtcC
EGE-YT-003-sgRNA9	EGE-YT-003-sg9-Fw	CACCGgtactgacccagtctga	EGE-YT-003-sg9-Rv	AAACtcagactgggtcagtacC
EGE-YT-003-sgRNA10	EGE-YT-003-sg10-Fw	CACCGgaggcatttggagacgcc	EGE-YT-003-sg10-Rv	AAACggcgtctccaaatgcctcC
EGE-YT-003-sgRNA11	EGE-YT-003-sg11-Fw	CACCGgaactggagagacgtggtcaa	EGE-YT-003-sg11-Rv	AAACttgaccacgtctctccagttcC
EGE-YT-003-sgRNA12	EGE-YT-003-sg12-Fw	CACCGgcctctcagcctcagttaacc	EGE-YT-003-sg12-Rv	AAACggttaactgaggctgagaggcC
EGE-YT-003-sgRNA13	EGE-YT-003-sg13-Fw	CACCGgggtgattgggacactt	EGE-YT-003-sg13-Rv	AAACaagtgtcccaatcacccC
EGE-YT-003-sgRNA14	EGE-YT-003-sg14-Fw	CACCGgcgtctccaaatgcctcagc	EGE-YT-003-sg14-Rv	AAACgctgaggcatttggagacgcC
