# Supplementary material for: CCL17 acts as a novel therapeutic target in pathological cardiac hypertrophy and heart failure
Source: J Exp Med. 2022 Jun 10;219(8):e20200418. doi: 10.1084/jem.20200418 (PMC9194836; doi:10.1084/jem.20200418)
Supplement: Table S9 — shows the primer list for qRT-PCR. [file JEM_20200418_TableS9.xlsx]

## Sheet: Table S9
Primer list	Forward primer(5'-3')	Reverse primer(5'-3')
Anp	TCTTCCTCGTCTTGGCCTTT	CCAGGTGGTCTAGCAGGTTC
Bnp	TGGGAGGTCACTCCTATCCT	GGCCATTTCCTCCGACTTT
β-Mhc	CGGACCTTGGAAGACCAGAT	GACAGCTCCCCATTCTCTGT
Acta1	CCCAAAGCTAACCGGGAGAAG	GACAGCACCGCCTGGATAG
IL-6	CTGCAAGAGACTTCCATCCAG	AGTGGTATAGACAGGTCTGTTGG
Rcan1.4	TTGTGTGGCAAACGATGATGT	CCCAGGAACTCGGTCTTGT
Ctgf	CTTCTGCAGACTGGAGAAGC	CAGCCAGAAAGCTCAAACTTG
Col1a1	CTGGCGGTTCAGGTCCAAT	TTCCAGGCAATCCACGAGC
Col3a1	TGAATGGTGGTTTTCAGTTCAG	GATCCCATCAGCTTCAGAGACT
Gapdh	AGGTCGGTGTGAACGGATTTG	TGTAGACCATGTAGTTGAGGTCA
Ccl17	TGTCCAGGGCAAGCT CATCT	ATGCCTCAGCGGGAAGGT
IFN-γ	TGCTGATGGGAGGAGATGTCT	TTTCTTTCAGGGACAGCCTGTT
T-bet	AGCAAGGACGGCGAATGTT	GGGTGGACATATAAGCGGTTC
IL-4	ACGGAGATGGATGTGCCAAAC	AGCACCTTGGAAGCCCTACAGA
IL-13	CGCAAGGCCCCCACTAC	TGGCGAAACAGTTGCTTTGT
