# Supplementary material for: CCL17 acts as a novel therapeutic target in pathological cardiac hypertrophy and heart failure
Source: J Exp Med. 2022 Jun 10;219(8):e20200418. doi: 10.1084/jem.20200418 (PMC9194836; doi:10.1084/jem.20200418)
Supplement: Table S10 — shows primary data of the protein microarray. [file JEM_20200418_TableS10.xlsx]

## Sheet: Table S10
(pg/ml)	WT1	WT2	WT3	Ang II-WT1	Ang II-WT2	Ang II-WT3	Ang II-KO1	Ang II-KO2	Ang II-KO3
IL-1β	12.7599	14.1818	8.65907	16.2321	16.1115	18.1891	20.9428	25.7733	18.8487
IL-2	68.5077	71.6636	55.9042	80.4146	59.9172	63.5831	117.337	143.821	113.02
IL-4	0.966107	0.453755	0.82258	2.10976	3.57825	2.30417	1.0855	1.45796	1.16565
IL-5	27.3164	32.0066	25.2427	49.3525	47.9197	55.8917	42.3688	36.6056	40.2104
IL-6	16.2946	17.3104	18.7391	20.2723	35.2351	26.5844	13.3379	17.3946	18.6263
IL-10	89.7707	90.1447	108.091	125.018	96.7235	120.777	159.497	87.9754	112.467
IL-12p70*	3.23032	1.16861	3.18177	10.5353	8.75565	6.73778	13.1805	18.5494	12.7666
IL-13	165.245	131.512	187.882	102.394	182.391	60.1426	91.7221	135.028	124.386
IL-17A*	0.931744	0.405904	0.789129	1.20617	1.8352	1.21734	1.39229	1.30384	2.09814
IL-17F*	7.54788	7.43535	6.12574	8.40759	7.12221	7.8707	7.72561	4.91755	12.8607
IL-21	98.3203	53.8846	61.3264	50.3669	57.0763	45.2251	75.2688	73.0101	62.8209
IL-22	63.4816	56.1302	74.1097	62.6473	50.4574	88.2538	31.0645	49.5951	25.0744
IL-23	49.4203	74.2869	62.0105	72.2657	90.3225	92.8065	44.1552	79.5422	45.2721
IL-28	45.8565	56.8929	77.6639	82.1178	80.5216	84.6959	43.1577	42.3117	50.0586
IFN-γ	88.0201	66.9396	88.774	106.83	114.415	111.009	154.868	219.626	181.627
MIP-3a	31.0946	68.0827	42.5273	36.0931	36.6405	16.9699	34.3156	33.3491	33.6163
TGF-β1	410.049	237.858	279.288	1125.2	1274.12	1220.23	741.282	983.99	811.969
TNF-α	34.1441	36.4944	39.9336	66.472	98.9513	86.3448	38.2845	50.9973	54.2741
* The blue number indicates that the tissue content is too low and the result is not accurate.
